# Supplementary material for: Identifying Candidate Genes for Type 2 Diabetes Mellitus and Obesity through Gene Expression Profiling in Multiple Tissues or Cells
Source: J Diabetes Res. 2013 Dec 26;2013:970435. doi: 10.1155/2013/970435 (PMC3888709; doi:10.1155/2013/970435)
Supplement: Supplementary file 5 [file 970435.f5.xls]

## Sheet: genes_nearby_T2DM_SNP
GSE		GDS3681	GDS3715(1)	GDS3715(2)	GSE18732(1)	GSE18732(2)	GSE19420(1)	GSE19420(2)	GSE19420(3)	GSE19420(4)	GSE25462(1)	GSE25462(2)	GSE25724	GSE15773(1)	GSE15773(2)	GSE26637(1)	GSE26637(2)	GSE15653	GSE23343	GSE9006	GSE13760	GSE15932	P<0.05	Total	Percentage	Tissues of dysregulated genes with top highly differencial expression
Group		group1	group2	group3	group4	group5	group6	group7	group8	group9	group10	group11	group12	group13	group14	group15	group16	group17	group18	group19	group20	group21
GPL		HG_U95Av2	HG_U95A	HG_U95A	HG-U133_Plus_2	HG-U133_Plus_2	HG-U133_Plus_2	HG-U133_Plus_2	HG-U133_Plus_2	HG-U133_Plus_2	HG-U133_Plus_2	HG-U133_Plus_2	HG-U133A	HG-U133_Plus_2	HG-U133_Plus_2	HG-U133_Plus_2	HG-U133_Plus_2	HG-U133A	HG-U133_Plus_2	HG-U133A	HG-U133A_2	HG-U133_Plus_2
tissue		myotube	skeletal muscle	skeletal muscle	skeletal muscle	skeletal muscle	skeletal muscle	skeletal muscle	skeletal muscle	skeletal muscle	skeletal muscle	skeletal muscle	islets	adipose tissue	adipose tissue	Adipose tissue	Adipose tissue	liver	liver	blood	arterial tissue	blood
gene	Affymetrix probe-ID
HIBADH	224812_at				0.000870215	0.900221	0.0483904	0.0391915	0.493221	0.868188	0.0430189	0.0151073		0.237143	0.411445	0.797598	0.912509		0.294891			0.0115463	6	14	0.428571	skeletal muscle，blood
TMBIM4	223892_s_at				0.722731	0.303354	0.0132348	0.0134416	0.0449261	0.0239732	0.0112996	0.085198		0.428379	0.415853	0.507827	0.200031		0.0258184			0.801655	6	14	0.428571	skeletal muscle，liver
ACACA	212186_at				0.0163833	0.17114	0.0114007	0.149609	0.631927	0.857711	0.0418911	0.0430254	0.370763	0.401268	0.0633184	0.495156	0.0401814	0.0475259	0.236633	0.00138722	0.627378	0.575016	7	18	0.388889
IGF2	202409_at				0.942434	0.518956	0.212827	0.00550007	0.04795	0.000252144	0.0460357	0.0229334	0.050895	0.542947	0.326195	0.30465	0.301756	0.023551	0.102857	0.408206	0.0376307	0.196506	7	18	0.388889
CAMK1D	235626_at				0.299804	0.618501	0.200325	0.104641	0.00209671	0.0114461	0.0385109	0.0264888		0.881164	0.0479277	0.743138	0.959611		0.790451			0.897355	5	14	0.357143
TMEM209	235158_at				0.208709	0.767442	0.0040506	0.0112364	0.0671543	0.103607	0.0213508	0.0269551		0.826048	0.285918	0.973383	0.38977		0.0174756			0.12805	5	14	0.357143
E2F3	203692_s_at				0.47301	0.789112	0.0171737	0.400038	0.00930811	0.0553544	0.808229	0.329732	0.0191548	0.671246	0.288774	0.0981601	0.0233488	0.0276403	0.347754	0.0368263	0.413632	0.137808	6	18	0.333333
LSP1	203523_at				0.0386397	0.293211	0.018495	0.649419	0.0115276	0.216789	0.180743	0.288451	0.0118814	0.409412	0.0710518	0.0756799	0.945116	0.193511	0.700175	0.00611741	0.0578436	0.00331124	6	18	0.333333
RNF10	208632_at				0.920805	0.510868	0.0216822	0.173375	0.0192069	0.0975046	0.8853	0.533684	0.245109	0.351126	0.461486	0.0144682	0.0216199	0.055285	0.00804111	0.00848808	0.403955	0.442763	6	18	0.333333
ST20	217104_at				0.0162272	0.592074	0.00221397	0.0341308	0.23233	0.994889	0.0533887	0.134771	0.0176478	0.268096	0.0217959	0.210082	0.803599	0.241042	0.522729	0.0439511	0.962496	0.822061	6	18	0.333333
TMED3	208837_at				0.633755	0.812618	0.0114266	0.959296	0.0172253	0.992912	0.0568994	0.00706165	0.00405316	0.480486	0.340149	0.0873549	0.0135568	0.250575	0.16853	0.0737021	0.927796	0.00700291	6	18	0.333333
CDKN2B	236313_at				0.905159	0.532036	0.0179888	0.0345125	0.907578	0.887463	0.289362	0.508013		0.348538	0.0733523	0.0126609	0.00946231		0.147219			0.468948	4	14	0.285714
DHTKD1	227094_at				0.60851	0.224965	0.00464198	0.00554044	0.460842	0.443407	0.0353981	0.10363		0.454337	0.0159109	0.0750253	0.919598		0.922648			0.368096	4	14	0.285714
HELB	1552788_a_at				0.394005	0.701608	0.982252	0.125958	0.466416	0.032081	0.194824	0.235337		0.971368	0.0465695	0.18446	0.012064		0.487785			0.00061424	4	14	0.285714
JAZF1	225798_at				0.398636	0.510814	0.508881	0.649432	0.0309532	0.028126	0.260681	0.600804		0.504852	0.173727	0.386494	0.0016149		0.0109573			0.280625	4	14	0.285714
MESDC2	224675_at				0.262513	0.599921	0.0411061	0.365064	0.0276906	0.396493	0.158601	0.0579956		0.687121	0.411596	0.156091	0.0731978		0.00358642			0.0281525	4	14	0.285714
TAF1D	222728_s_at				0.403872	0.497799	0.00222716	0.382538	0.00303564	0.366271	0.336518	0.666495		0.29976	0.0486823	0.221764	0.827301		0.03264			0.601162	4	14	0.285714
UTP23	227836_at				0.0250271	0.871416	0.182731	0.537249	0.256141	0.379139	0.0326466	0.0285929		0.0892756	0.292004	0.472124	0.363426		0.075492			0.00380459	4	14	0.285714
ZNF710	39891_at	0.34482	0.551661	0.000724761	0.191447	0.312418	0.81128	0.117153	0.129552	0.0260178	0.0384125	0.0787406	0.028548	0.373542	0.784595	0.0460531	0.169774	0.737977	0.268779	0.362523	0.245538	0.0295518	6	21	0.285714
AKTIP	218373_at				0.79224	0.1912	0.0366887	0.0421736	0.1986	0.476529	0.979837	0.991351	0.0110591	0.454448	0.778108	0.562019	0.0413504	0.855174	0.450239	0.40137	0.0401338	0.656483	5	18	0.277778
EXT1	214985_at				0.569116	0.716849	0.0230688	0.368135	0.139798	0.272862	0.0247781	0.0118748	0.0139309	0.95708	0.216534	0.796472	0.00886282	0.1594	0.346487	0.376542	0.614298	0.426758	5	18	0.277778
FES	205418_at				0.918518	0.513963	0.568122	0.585245	0.589127	0.943244	0.0197298	0.0316151	0.00564624	0.326747	0.778752	0.223152	0.385697	0.168966	0.0270959	0.150019	0.276949	0.00581067	5	18	0.277778
IDE	217496_s_at				0.139331	0.132164	0.405878	0.0363665	0.882665	0.23239	0.973242	0.541077	0.034451	0.853232	0.38278	0.0533553	0.0119461	0.532291	0.286607	0.00522297	0.173368	0.0230564	5	18	0.277778
KLHDC10	209256_s_at				0.847043	0.787466	0.0125091	0.130686	0.0415169	0.121933	0.787171	0.730836	0.156262	0.629405	0.895769	0.622909	0.00720753	0.00262732	0.11178	0.000508806	0.412518	0.484271	5	18	0.277778
PPM1B	213225_at				0.777141	0.264665	0.710176	0.843277	0.0462541	0.0447204	0.16049	0.375978	0.0121412	0.929736	0.177378	0.163883	0.0132303	0.428154	0.00899982	0.147597	0.353412	0.489157	5	18	0.277778
PREPL	212216_at				0.913815	0.429081	0.0202276	0.331524	0.927577	0.047005	0.381355	0.533371	0.507622	0.732279	0.533261	0.173613	0.00818935	0.0647848	0.314141	6.14e-05	0.903346	0.0291735	5	18	0.277778
RPL23	215224_at				0.141562	0.811825	0.0371719	0.0347813	0.0202953	0.0192447	0.580263	0.95363	0.26179	0.0246162	0.836411	0.487645	0.263454	0.930896	0.265622	0.0615377	0.716475	0.79029	5	18	0.277778
SOX4	201418_s_at				0.902203	0.554023	0.00331354	0.0192223	0.420425	0.240786	0.694791	0.19368	0.00171598	0.241634	0.427065	0.59017	0.874056	0.914888	0.099201	0.012415	0.38036	0.0257558	5	18	0.277778
THADA	220212_s_at				0.83176	0.612546	0.15573	0.0126287	0.244558	0.999946	0.684601	0.856891	0.129281	0.476474	0.190661	0.0133196	0.0068423	0.786318	0.655714	0.01535	0.783277	0.0338818	5	18	0.277778
TMEM19	219941_at				0.406564	0.229888	0.706859	0.504829	0.147083	0.520893	0.0167104	0.173455	0.0144837	0.0261048	0.902171	0.75975	0.0197923	0.376133	0.0864207	0.0431203	0.793078	0.100839	5	18	0.277778
TSEN2	219581_at				0.0054278	0.490119	0.638411	0.291974	0.855609	0.642711	0.0418411	0.0835945	0.0386574	0.264021	0.201259	0.931148	0.793168	0.141908	0.254823	0.00707167	0.336167	0.0174191	5	18	0.277778
ACSL5	218322_s_at				0.681878	0.420476	0.378745	0.00699872	0.59887	0.248951	0.0646256	0.940425	0.273674	0.320363	0.0441937	0.331486	0.141037	0.0542034	0.814118	0.0124083	0.0353024	0.101365	4	18	0.222222
BLM	205733_at				0.013752	0.762874	0.224754	0.320887	0.621935	0.517332	0.324891	0.295884	0.00156416	0.73804	0.73011	0.979721	0.128572	0.116894	0.67685	0.00323934	0.518983	0.0112911	4	18	0.222222
CEP55	218542_at				0.647352	0.0107999	0.586091	0.478666	0.840498	0.673104	0.123304	0.27301	0.0159419	0.0308032	0.537465	0.1002	0.001009	0.791967	0.238387	0.659263	0.258163	0.693639	4	18	0.222222
CHD9	212616_at				0.159237	0.2499	0.485165	0.915991	0.323142	0.222732	0.0601163	0.0723323	0.141574	0.109816	0.241841	0.392026	0.177481	0.0313198	0.0342683	0.00976667	0.730186	0.013421	4	18	0.222222
CPEB3	205773_at				0.293612	0.950241	0.492435	0.764769	0.567905	0.312764	0.0574071	0.0159873	0.14918	0.537985	0.0208815	0.108896	0.017448	0.75332	0.00196853	0.831357	0.288678	0.976076	4	18	0.222222
DDX52	210320_s_at				0.990813	0.853089	0.0277303	0.00817642	0.223003	0.105265	0.323251	0.104617	0.0613135	0.457003	0.0579779	0.867342	0.308082	0.036862	0.171727	0.0517923	0.4989	0.00105425	4	18	0.222222
ETV5	203349_s_at				0.665346	0.234944	0.0768645	0.662618	0.0296477	0.86053	0.682121	0.328861	0.622149	0.683272	0.553478	0.0087706	0.0285789	0.495544	0.00956164	0.257817	0.238683	0.303423	4	18	0.222222
F2RL2	206795_at				0.180921	0.266357	0.0469211	0.105551	0.0716538	0.351634	0.749518	0.857078	0.0115482	0.206897	0.831864	0.0112794	0.117144	0.349339	0.285639	0.00346804	0.929287	0.111784	4	18	0.222222
FAM168A	212357_at				0.469479	0.449405	0.638339	0.0401833	0.396014	0.63588	0.695851	0.778072	0.928652	0.547482	0.878011	0.0300751	0.014265	0.0422141	0.249818	0.932986	0.346506	0.914073	4	18	0.222222
GRPEL1	212434_at				0.897911	0.231956	0.684075	0.874811	0.372713	0.436597	0.0475416	0.0349142	0.0255478	0.188618	0.752587	0.872559	0.0506151	0.255538	0.212211	0.0139834	0.188636	0.446489	4	18	0.222222
GTF2H1	202453_s_at				0.502242	0.232963	0.725651	0.0218839	0.941798	0.0312532	0.785311	0.630134	0.00366165	0.476969	0.857162	0.865878	0.141277	0.105906	0.910817	0.00136014	0.191104	0.20732	4	18	0.222222
HHEX	215933_s_at				0.570881	0.488411	0.298807	0.72654	0.826177	0.465945	0.037526	0.763556	0.03374	0.359243	0.98801	0.0254689	0.0171191	0.584637	0.533316	0.050501	0.241848	0.878035	4	18	0.222222
HOXA10	213147_at				0.132597	0.450876	0.0196633	0.428744	0.0498489	0.527768	0.583874	0.900511	0.295987	0.293521	0.670579	0.993042	0.00724071	0.99024	0.126576	0.0763727	0.545935	0.0327258	4	18	0.222222
HPS5	204544_at				0.150568	0.492733	0.869812	0.498046	0.537797	0.970024	0.577457	0.509303	0.364555	0.717138	0.361504	0.491094	0.0358562	0.0420753	0.332537	0.00130376	0.376772	0.00224718	4	18	0.222222
ID4	209292_at				0.73367	0.982469	0.828233	0.423642	0.388674	0.126644	0.698228	0.960406	0.0149267	0.10577	0.947302	0.79892	0.0028372	0.0234581	0.188019	0.295069	0.212524	0.0475218	4	18	0.222222
IL18BP	219323_s_at				0.604494	0.817704	0.274181	0.270991	0.949541	0.374034	0.0102375	0.00405244	0.00670486	0.519667	0.078006	0.885516	0.193926	0.0101599	0.315073	0.63109	0.627714	0.508171	4	18	0.222222
INPPL1	201598_s_at				0.123806	0.398989	0.0578791	0.169033	0.0285682	0.0537935	0.217913	0.326457	0.158571	0.326082	0.276832	0.472168	0.0400467	0.234411	0.658369	0.00533884	0.0725171	0.0335799	4	18	0.222222
INS-IGF2	210881_s_at				0.53969	0.412205	0.420731	0.0616228	0.365896	0.0462263	0.245811	0.0133797	0.219283	0.994215	0.00232561	0.259673	0.0508058	0.127876	0.729999	0.499601	0.0247242	0.756989	4	18	0.222222
IQGAP2	203474_at				0.0404775	0.0757871	0.123728	0.282741	0.737943	0.610205	0.557474	0.283624	0.910511	0.766628	0.0592733	0.0340398	7.65e-05	0.175366	0.0162487	0.363333	0.197754	0.19973	4	18	0.222222
LEMD3	218604_at				0.261351	0.0829816	0.811698	0.678442	0.737843	0.944545	0.1059	0.248098	0.0183308	0.301937	0.25612	0.894709	0.256477	0.118854	0.0403573	0.818222	0.0420447	0.0125777	4	18	0.222222
LGR5	213880_at				0.791437	0.0313513	0.0112333	0.00154947	0.250619	0.0411505	0.129805	0.322559	0.168932	0.299817	0.411998	0.617394	0.427474	0.971162	0.458799	0.829449	0.220961	0.872837	4	18	0.222222
MKLN1	204423_at				0.876951	0.28805	0.012587	0.815675	0.076849	0.716109	0.096619	0.436593	0.328934	0.809558	0.145978	0.497746	0.0291409	0.205416	0.0101751	3.23e-05	0.0579403	0.347146	4	18	0.222222
MRPL23	213897_s_at				0.931968	0.778293	0.00167582	0.106815	0.0162505	0.109408	0.269191	0.106929	0.0474136	0.367801	0.52945	0.621391	0.328577	0.621871	0.367259	0.00328525	0.929115	0.0952872	4	18	0.222222
MYOF	211864_s_at				0.0643381	0.228091	0.524242	0.771419	0.281519	0.605947	0.00732197	0.00284815	0.0552296	0.33983	0.386027	0.0215441	0.00598018	0.208823	0.541082	0.0520487	0.472017	0.182795	4	18	0.222222
NRAP	207089_at				0.0211545	0.0332061	0.820164	0.398759	0.289587	0.656385	0.959537	0.359205	0.0325365	0.561112	0.952131	0.70637	0.294243	0.87139	0.487048	0.399582	0.154796	0.0463317	4	18	0.222222
NUMA1	214251_s_at				0.0227689	0.100265	0.0528106	0.652735	0.247682	0.977903	0.973589	0.327663	0.0168551	0.253848	0.0116811	0.592225	0.274721	0.130481	0.205572	0.0022313	0.168481	0.510539	4	18	0.222222
NUP98	203194_s_at				0.0422284	0.215142	0.348233	0.0247223	0.931498	0.524606	0.157324	0.120416	0.0421621	0.353496	0.499565	0.99193	0.746444	0.367058	0.643159	3.59e-05	0.431644	0.440039	4	18	0.222222
PCGF2	203793_x_at				0.494052	0.550204	0.0415587	0.0411404	0.17929	0.269643	0.486076	0.452741	0.00719617	0.603593	0.318314	0.35253	0.366312	0.416279	0.126888	0.153725	0.0957388	0.0224968	4	18	0.222222
RBP4	219140_s_at				0.648873	0.850892	0.0134918	0.588972	0.00890163	0.442817	0.884239	0.273761	0.000437889	0.888491	0.379934	0.788472	0.657146	0.693179	0.00632561	0.532748	0.243936	0.698732	4	18	0.222222
RHOG	203175_at				0.300404	0.276363	0.550659	0.333513	0.449955	0.779586	0.268996	0.774844	0.00941974	0.076729	0.494031	0.185906	0.00207939	0.736506	0.0818381	0.0392453	0.561236	0.000539288	4	18	0.222222
SIRT4	220047_at				0.34061	0.610602	0.672043	0.748585	0.992237	0.996822	0.00343712	0.000452988	0.00317519	0.497379	0.708973	0.905578	0.122563	0.296325	0.0140914	0.665497	0.365464	0.358893	4	18	0.222222
TBCA	203667_at				0.264952	0.82542	0.212128	0.752259	0.0487695	0.400867	0.436432	0.577533	0.141312	0.345616	0.406838	0.0267259	0.182714	0.123488	0.0103993	0.0324656	0.451206	0.153034	4	18	0.222222
TMEM40	219503_s_at				0.481363	0.148654	0.482945	0.764681	0.904027	0.66272	0.00349621	0.0320586	0.0315633	0.263586	0.575125	0.146207	0.90288	0.0656117	0.153468	0.587606	0.0332147	0.193154	4	18	0.222222
TNNI2	206393_at				0.417979	0.894027	0.00328809	0.163008	0.0597014	0.61711	0.0124017	0.0378792	0.00109783	0.979311	0.581741	0.225646	0.591359	0.1607	0.402495	0.806437	0.251684	0.324731	4	18	0.222222
TNNT3	205693_at				0.824912	0.848984	0.0050481	0.316643	0.0864621	0.952313	0.00250824	0.00813494	0.272854	0.382858	0.212063	0.848463	0.358793	0.24784	0.394139	0.394265	0.0649006	0.0286205	4	18	0.222222
TRIAP1	218403_at				0.671186	0.629144	0.226255	0.26897	0.462525	0.476775	0.129744	0.0438515	0.0250489	0.262317	0.0934841	0.216096	0.139773	0.551954	0.0657429	0.00444499	0.198704	0.0293761	4	18	0.222222
UNC119B	202365_at				0.560989	0.249117	0.992696	0.41762	0.802543	0.565343	0.439823	0.67272	0.000503964	0.115275	0.0148141	0.285443	0.0273725	0.378454	0.256532	0.145976	0.98161	0.0393514	4	18	0.222222
VGLL4	214004_s_at				0.275324	0.537885	4.23e-05	0.152775	0.00507592	0.520305	0.386902	0.778623	6.23e-05	0.60221	0.0545277	0.868164	0.741421	0.024657	0.343221	0.225914	0.576444	0.811092	4	18	0.222222
ZFP36L2	201369_s_at				0.633332	0.387308	0.437635	0.409378	0.804571	0.765704	0.0793328	0.13549	0.118876	0.010726	0.998806	0.356895	0.442344	0.132829	0.752016	0.00111629	0.0357201	0.047029	4	18	0.222222
AGGF1	222661_at				0.892672	0.280825	0.593904	0.974996	0.434725	0.997165	0.427256	0.485001		0.91923	0.291292	0.198576	0.00833406		0.0198446			0.0342061	3	14	0.214286
ATG16L2	225883_at				0.685013	0.0249023	0.953975	0.607584	0.588884	0.592049	0.120788	0.0017329		0.846419	0.140886	0.0565386	0.590438		0.182797			0.0119147	3	14	0.214286
ATXN7	243259_at				0.00248602	0.465972	0.0140386	0.462284	0.0200182	0.316349	0.116746	0.873528		0.391946	0.163436	0.296627	0.561638		0.466447			0.500323	3	14	0.214286
BCL11A	222891_s_at				0.282717	0.685322	0.0187707	0.374595	0.260919	0.903346	0.495454	0.367183		0.344833	0.847358	0.0126294	0.333211		0.910706			0.0187023	3	14	0.214286
C17orf96	228066_at				0.0356917	0.0140874	0.358878	0.794799	0.0863816	0.886687	0.817612	0.768228		0.307586	0.560922	0.702866	0.00235043		0.493074			0.517443	3	14	0.214286
C7orf45	1553330_at				0.475513	0.393357	0.606221	0.967539	0.705022	0.700591	0.0114554	0.0298278		0.652909	0.153304	0.117683	0.0405649		0.857329			0.416659	3	14	0.214286
EVC2	1555256_at				0.151504	0.633845	0.0728685	0.86341	0.0436955	0.607235	0.416733	0.0228024		0.0423181	0.384862	0.9193	0.137879		0.107744			0.155944	3	14	0.214286
FAM72B	225834_at				0.472422	0.343125	0.573161	0.363109	0.764173	0.893902	0.714625	0.617605		0.0550058	0.597241	0.00865169	0.00243035		0.961868			0.0402719	3	14	0.214286
GPAM	225424_at				0.220259	0.381495	0.0151	0.0139697	0.257692	0.98132	0.299332	0.223054		0.211925	0.392938	0.883489	0.0572035		0.00296227			0.227762	3	14	0.214286
HSD3B1	241111_at				0.272813	0.909329	0.0108334	0.0888704	0.0425682	0.375516	0.832751	0.788819		0.392953	0.0528731	0.00517099	0.505783		0.82772			0.60365	3	14	0.214286
KDM2B	226215_s_at				0.906717	0.533015	0.252675	0.885701	0.317955	0.956328	0.0954927	0.133372		0.88654	0.230359	0.0085524	0.00524626		0.538477			0.0179442	3	14	0.214286
KIAA1429	238818_at				0.88738	0.240894	0.00361611	0.0250965	0.314485	0.214653	0.882605	0.954771		0.132638	0.407213	0.741854	0.697342		0.348076			0.0161801	3	14	0.214286
LRPPRC	230194_at				0.00790041	0.613232	0.763871	0.978491	0.688672	0.914191	0.211019	0.607431		0.0349213	0.0102233	0.217933	0.420759		0.114285			0.513093	3	14	0.214286
MED17	232483_at				0.614496	0.150763	0.0128768	0.524006	0.0618596	0.920477	0.543991	0.220395		0.0244962	0.648531	0.31369	0.018068		0.258553			0.943665	3	14	0.214286
NOTCH2	227067_x_at				0.525101	0.496134	0.069356	0.974004	0.215646	0.517373	0.00207027	0.0352736		0.700664	0.681647	0.528978	0.789315		0.493355			0.0476857	3	14	0.214286
PEX13	1558163_at				0.390408	0.0498422	0.0887516	0.501169	0.105966	0.572704	0.192834	0.355342		0.645166	0.620853	0.154752	0.0448439		0.354362			0.048317	3	14	0.214286
RAB21	239329_at				0.327462	0.97206	0.102562	0.048587	0.407277	0.473979	0.1653	0.261272		0.510868	0.704011	0.977427	0.155644		0.0134027			0.0100106	3	14	0.214286
RELT	227060_at				0.776848	0.332217	0.57307	0.599609	0.716576	0.597961	0.131025	0.201287		0.00687057	0.532707	0.185625	0.464087		0.0378475			0.00222916	3	14	0.214286
SLC36A4	234978_at				0.0682501	0.470766	0.0129314	4.05e-05	0.484102	0.0253226	0.875413	0.510593		0.566921	0.917164	0.284901	0.10317		0.691748			0.388872	3	14	0.214286
STARD10	232322_x_at				0.940471	0.31497	0.00741218	0.547287	0.0157349	0.821418	0.201097	0.548695		0.470162	0.928192	0.770899	0.554919		0.278604			0.0205653	3	14	0.214286
TADA2B	226240_at				0.903045	0.483824	0.0107917	0.275204	0.0275038	0.474872	0.225015	0.25902		0.770662	0.104355	0.41148	0.645202		0.252478			0.0473819	3	14	0.214286
TMEM41A	225991_at				0.606909	0.998576	0.387493	0.0225542	0.806962	0.523021	0.314807	0.206913		0.766284	0.14628	0.368942	0.234859		0.0170305			0.0110261	3	14	0.214286
TP53INP1	225912_at				0.946334	0.905097	0.400814	0.650023	0.412224	0.513467	0.0341268	0.0201246		0.851884	0.803691	0.335171	0.0258138		0.276492			0.654915	3	14	0.214286
UBE2H	222420_s_at				0.514724	0.374546	0.0872616	0.491153	0.022169	0.259532	0.203128	0.990017		0.824974	0.0172828	0.17231	0.00247707		0.159148			0.115295	3	14	0.214286
TPH1	214601_at				0.0252149	0.72573	0.860912	0.0741932	0.506271	0.024306	0.626122	0.30543	0.0622327	0.674935		0.712823	0.0726127	0.754782	0.945849	0.0106693	0.966165	0.72672	3	17	0.176471
AHSG	204551_s_at				0.129261	0.65558	0.493289	0.790234	0.336273	0.182849	0.418897	0.618947	0.0298122	0.0310573	0.468387	0.842471	0.902257	0.16131	0.43049	0.023656	0.29321	0.172175	3	18	0.166667
ANKRD34C	216073_at				0.172812	0.520592	0.109822	0.922656	0.0396866	0.464697	0.5268	0.893118	0.0396837	0.0721823	0.370913	0.115881	0.541814	0.0179539	0.645955	0.97231	0.668573	0.987728	3	18	0.166667
BCL2A1	205681_at				0.81457	0.757102	0.532662	0.133401	0.841664	0.136194	0.0443598	0.085388	0.682871	0.0250977	0.696854	0.116991	0.0366096	0.972327	0.245616	0.221522	0.993149	0.230895	3	18	0.166667
BTAF1	209430_at				0.704187	0.365318	0.890339	0.58732	0.741555	0.932879	0.889583	0.228969	0.00504063	0.195963	0.159643	0.306779	0.28605	0.00922788	0.908622	0.511689	0.547267	0.00026402	3	18	0.166667
CABP1	208321_s_at				0.598903	0.98144	0.742598	0.866944	0.0196628	0.256684	0.194395	0.73077	0.00583447	0.276344	0.46864	0.178642	0.138287	0.0482391	0.987574	0.473769	0.499485	0.342297	3	18	0.166667
CDKN2A	211156_at				0.569746	0.612397	0.706649	0.0271857	0.546397	0.152711	0.740191	0.405299	0.0243126	0.142845	0.494942	0.389716	0.573835	0.663644	0.937601	0.0404067	0.652554	0.803584	3	18	0.166667
CEP41	215637_at				0.197625	0.216799	0.140101	0.838588	0.00720322	0.299567	0.408232	0.658881	0.136216	0.00548552	0.418913	0.463202	0.722158	0.985451	0.966013	0.0484828	0.51574	0.280957	3	18	0.166667
CPVL	208146_s_at				0.701689	0.398485	0.192655	0.565413	0.514525	0.0684572	0.12269	0.3837	0.486681	0.998497	0.498588	0.00176727	0.0104644	0.0406608	0.0544584	0.926897	0.0567682	0.689919	3	18	0.166667
CRHBP	205984_at				0.0491804	0.941189	0.139948	0.477289	0.502514	0.967986	0.773799	0.497074	0.0160044	0.129101	0.209815	0.176334	0.00938752	0.13503	0.213861	0.525449	0.299704	0.414599	3	18	0.166667
CRYGS	206451_at				0.196904	0.893994	0.135366	0.776962	0.618065	0.720488	0.621037	0.566483	0.233014	0.949593	0.1375	0.0964207	0.476073	0.0091461	0.0177371	0.480292	0.208048	0.0309216	3	18	0.166667
CTSD	200766_at				0.0743592	0.635368	0.364723	0.237637	0.0125703	0.850696	0.286336	0.254403	0.471571	0.981499	0.468131	0.194659	0.013593	0.251082	0.472927	0.0721252	0.0634152	0.00217663	3	18	0.166667
DIABLO	219350_s_at				0.322422	0.431102	0.911574	0.619997	0.0381918	0.437944	0.107626	0.203662	0.064253	0.942648	0.0464364	0.719359	0.732182	0.131011	0.625547	0.344486	0.316803	0.030463	3	18	0.166667
F2R	203989_x_at				0.811051	0.215405	0.223405	0.248435	0.0236853	0.141073	0.0216652	0.0782887	0.799762	0.426391	0.643787	0.182548	0.00170031	0.106712	0.246867	0.497731	0.441965	0.173625	3	18	0.166667
FCGR1B	214511_x_at				0.464288	0.010306	0.720676	0.330547	0.672961	0.102789	0.941845	0.541716	0.0977424	0.33631	0.0976952	0.0361423	0.00221401	0.160389	0.472168	0.361835	0.330617	0.391283	3	18	0.166667
FCHSD2	203620_s_at				0.617245	0.218746	0.584094	0.903558	0.949599	0.331819	0.0880316	0.401841	0.230574	0.460701	0.0831064	0.118086	0.0412144	0.0245304	0.0140099	0.146981	0.317719	0.632276	3	18	0.166667
FETUB	210521_s_at				0.917149	0.526948	0.595739	0.720494	0.679842	0.691565	0.0411028	0.00133487	0.00227252	0.76554	0.358812	0.623551	0.202164	0.17637	0.729884	0.37069	0.838339	0.739322	3	18	0.166667
FSBP	220549_at				0.0124962	0.578906	0.13956	0.122351	0.0407272	0.30172	0.235452	0.359009	0.9402	0.00297225	0.91359	0.310183	0.566277	0.19972	0.892856	0.626074	0.388226	0.301173	3	18	0.166667
HMGA2	208025_s_at				0.828237	0.10015	0.284567	0.187236	0.884465	0.122407	0.227691	0.00812008	0.947347	0.0173313	0.217622	0.560918	0.668485	0.118459	0.331944	0.0354104	0.474084	0.206966	3	18	0.166667
HOXA7	206847_s_at				0.149684	0.275178	0.0163244	0.271855	0.0138372	0.136772	0.193978	0.421832	0.28734	0.326145	0.0638448	0.795242	0.939626	0.00972322	0.854474	0.937433	0.477074	0.0938313	3	18	0.166667
HOXA9	214651_s_at				0.218387	0.41754	0.985721	0.879578	0.272994	0.32471	0.0369411	0.013808	0.00585277	0.45933	0.331889	0.489399	0.854353	0.0965681	0.97726	0.938259	0.588881	0.167135	3	18	0.166667
HRH1	205579_at				0.313914	0.281544	0.95807	0.535115	0.592277	0.66476	0.999342	0.743272	0.0303316	0.530142	0.729927	0.016776	0.0267728	0.820772	0.757024	0.551338	0.188975	0.611615	3	18	0.166667
HSD3B2	206294_at				0.817404	0.439664	0.332081	0.501169	0.655572	0.495263	0.663667	0.410954	0.0184512	0.187034	0.168106	0.491058	0.385541	0.073773	0.0461202	0.0362771	0.408256	0.15555	3	18	0.166667
IDH2	210046_s_at				0.203099	0.253629	0.523351	0.341731	0.0908966	0.0284572	0.6086	0.404917	0.928378	0.0849841	0.722998	0.932594	0.994994	0.0393369	0.17818	0.000929609	0.809032	0.151257	3	18	0.166667
IFNA1	208375_at				0.873411	0.317857	0.126781	0.689617	0.189621	0.763503	0.443373	0.0903115	0.0429876	0.338313	0.137986	0.00750872	0.0203137	0.311346	0.415328	0.0807358	0.704031	0.998735	3	18	0.166667
IQGAP1	213446_s_at				0.0930841	0.727072	0.0106953	0.246058	0.0372764	0.525038	0.531731	0.383164	0.274649	0.681188	0.630446	0.311809	0.00671007	0.830425	0.0887131	0.639633	0.566652	0.0715425	3	18	0.166667
IQSEC1	203906_at				0.41668	0.401229	0.0658997	0.905506	0.419909	0.408546	0.357635	0.0481615	0.232881	0.849168	0.0739494	0.904365	0.0627037	0.0250334	0.829828	6.83e-05	0.707102	0.416174	3	18	0.166667
IRS1	204686_at				0.628623	0.723611	0.287003	0.582679	0.655303	0.925194	0.13356	0.204027	0.517678	0.766537	0.440363	0.0677631	0.0453279	0.260053	0.0220247	0.113124	0.360504	0.0192072	3	18	0.166667
KIAA1024	215081_at				0.163529	0.507896	0.177973	0.0340246	0.0274971	0.236968	0.159627	0.526948	0.721728	0.0125683	0.456491	0.196127	0.803841	0.875029	0.744328	0.48008	0.551635	0.529735	3	18	0.166667
LHX1	206230_at				0.639344	0.794263	0.503624	0.567301	0.00807617	0.011634	0.623395	0.842695	0.0454885	0.712229	0.747023	0.239623	0.295215	0.218745	0.526523	0.636497	0.704991	0.812009	3	18	0.166667
MLEC	200616_s_at				0.0138902	0.353416	0.0404031	0.475391	0.00754242	0.272873	0.706693	0.51317	0.757471	0.830948	0.143926	0.68981	0.843019	0.20161	0.297951	0.381729	0.32896	0.483267	3	18	0.166667
MTAP	204956_at				0.292125	0.709388	0.879014	0.824616	0.791154	0.194231	0.0242838	0.847325	0.135653	0.404557	0.42498	0.504148	0.276805	0.258051	0.570123	0.445555	0.00957961	0.001115	3	18	0.166667
NUCB2	203675_at				0.19385	0.335805	0.31244	0.613098	0.364064	0.871973	0.628278	0.941325	0.000354757	0.587465	0.571075	0.0880905	0.0565854	0.219805	0.859072	0.0116223	0.834562	0.00505344	3	18	0.166667
OPTN	202074_s_at				0.538771	0.0999904	0.0464686	0.805525	0.0197589	0.754267	0.710649	0.528259	0.891809	0.661807	0.533675	0.992508	0.00668493	0.388007	0.776406	0.499914	0.548036	0.131999	3	18	0.166667
P2RY6	208373_s_at				0.499657	0.84477	0.596325	0.771641	0.997203	0.309352	0.0271461	0.0399936	0.00583722	0.45321	0.26957	0.546991	0.921162	0.0863484	0.799926	0.208315	0.789909	0.485526	3	18	0.166667
PIK3C2A	213070_at				0.613407	0.607807	0.988316	0.305743	0.943864	0.396137	0.48648	0.37925	0.0108	0.127561	0.309017	0.91035	0.0412163	0.244037	0.0100732	0.480443	0.33216	0.115033	3	18	0.166667
PODXL	201578_at				0.916064	0.907135	0.382153	0.0256765	0.47263	0.0816736	0.937016	0.227336	0.175332	0.0189003	0.206272	0.356941	0.904946	0.701668	0.182185	0.0161598	0.429	0.63004	3	18	0.166667
PPARG	208510_s_at				0.0906667	0.781833	0.00795363	0.600714	0.260134	0.982222	0.566548	0.0483195	0.0471718	0.748546	0.277981	0.202784	0.173802	0.201339	0.738351	0.868856	0.262067	0.152408	3	18	0.166667
PTPRB	205846_at				0.0661888	0.0292816	0.681764	0.255528	0.430704	0.268732	0.334321	0.443779	0.0453091	0.947625	0.776741	0.936902	0.864219	0.891769	0.826821	0.494733	0.0453097	0.799604	3	18	0.166667
RAD21	200608_s_at				0.444796	0.372498	0.395664	0.176301	0.583646	0.544055	0.132264	0.172112	0.00390545	0.249489	0.553787	0.0108917	0.4802	0.25088	0.00501782	0.510438	0.219861	0.19311	3	18	0.166667
RAD54B	220549_at				0.0124962	0.578906	0.13956	0.122351	0.0407272	0.30172	0.235452	0.359009	0.9402	0.00297225	0.91359	0.310183	0.566277	0.19972	0.892856	0.626074	0.388226	0.301173	3	18	0.166667
REL	206036_s_at				0.0475236	0.0334651	0.321207	0.372025	0.451291	0.330553	0.402608	0.949546	0.151547	0.452256	0.701957	0.906622	0.514908	0.412608	0.0974363	0.000761455	0.349499	0.420549	3	18	0.166667
RPLP0	208856_x_at				0.515588	0.173726	0.00780283	0.358379	0.045693	0.436044	0.695722	0.630885	0.00192467	0.879011	0.139337	0.335611	0.457398	0.323005	0.637369	0.214231	0.668027	0.136417	3	18	0.166667
SAA4	207096_at				0.457437	0.624016	0.0647537	0.212886	0.103682	0.809063	0.0278722	0.00241256	0.108423	0.590823	0.136397	0.924969	0.81716	0.260035	0.882069	0.168846	0.346222	0.0303966	3	18	0.166667
SLC22A18	204981_at				0.361739	0.0955528	0.924578	0.789363	0.764047	0.808147	0.566663	0.292725	0.0315905	0.447959	0.255268	0.731105	0.0512535	0.863876	0.052077	0.0392021	0.592481	0.0363398	3	18	0.166667
SRSF9	200044_at				0.158915	0.826075	0.076717	0.0397225	0.121689	0.106704	0.142159	0.0938564	0.00638032	0.697177	0.441789	0.174178	0.280305	0.276117	0.261795	2.96e-06	0.565318	0.950588	3	18	0.166667
SYNRG	64418_at				0.413358	0.721791	0.291689	0.725698	0.116043	0.2648	0.129564	0.099868	0.247883	0.331868	0.442994	0.856578	0.165614	0.0462258	0.129145	0.038807	0.541675	0.00133108	3	18	0.166667
TAX1BP1	213786_at				0.254898	0.850573	0.0496632	0.193047	0.771246	0.840384	0.0415413	0.11389	0.0340758	0.482535	0.199376	0.922323	0.0607577	0.142276	0.0501091	0.104423	0.15071	0.173878	3	18	0.166667
TBCCD1	206451_at				0.196904	0.893994	0.135366	0.776962	0.618065	0.720488	0.621037	0.566483	0.233014	0.949593	0.1375	0.0964207	0.476073	0.0091461	0.0177371	0.480292	0.208048	0.0309216	3	18	0.166667
TCF7L2	216037_x_at				0.353892	0.751711	0.27364	0.977477	0.162953	0.680515	0.0456962	0.0306585	0.857495	0.492165	0.208293	0.349379	0.00915823	0.137826	0.0839281	0.2688	0.18649	0.19991	3	18	0.166667
THOC7	218334_at				0.526323	0.68502	0.0551506	0.539403	0.680877	0.944465	0.114054	0.145293	0.0751775	0.34042	0.237175	0.906581	0.277804	0.246757	0.00237336	0.0193894	0.0433454	0.24569	3	18	0.166667
TRA2B	210180_s_at				0.686316	0.688643	0.0581814	0.606255	0.0236171	0.420624	0.834993	0.317559	0.180727	0.510748	0.0306215	0.121309	0.876127	0.127194	0.796733	0.0402301	0.444752	0.398696	3	18	0.166667
TSSC4	218612_s_at				0.431828	0.499127	0.655685	0.784499	0.777624	0.622031	0.702737	0.599546	0.0650658	0.290548	0.774311	0.845126	0.0547018	0.0316062	0.288015	0.00160594	0.789465	0.00570002	3	18	0.166667
UNC45A	207499_x_at				0.778554	0.0499768	0.0431504	0.156375	0.537534	0.802667	0.330533	0.336691	0.00406114	0.139351	0.213363	0.570293	0.100727	0.142031	0.764054	0.067678	0.308717	0.404933	3	18	0.166667
VPS8	209553_at				0.0561313	0.188355	0.281061	0.373113	0.879381	0.909231	0.000731746	0.00132914	0.590678	0.398013	0.257997	0.863379	0.0684436	0.10231	0.812096	0.00907009	0.555642	0.468391	3	18	0.166667
WIF1	204712_at				0.194511	0.0768946	0.446432	0.888014	0.162922	0.729298	0.118115	0.738482	0.0599316	0.522598	0.019198	0.119475	0.796434	0.000390587	0.445903	0.00117318	0.817148	0.060454	3	18	0.166667
ZDHHC6	218249_at				0.738938	0.76853	0.996097	0.718242	0.457712	0.842742	0.583655	0.435605	0.00204484	0.335447	0.311301	0.122548	0.0617876	0.0603431	0.0216129	0.841069	0.537864	0.0378154	3	18	0.166667
ZNF195	204234_s_at				0.986081	0.235168	0.184903	0.98486	0.203069	0.660531	0.0103393	0.00772161	0.235954	0.904181	0.393996	0.951327	0.309276	0.255089	0.732048	0.0542462	0.647512	0.0253401	3	18	0.166667
ADAMTS9	1554697_at				0.660174	0.967392	0.985771	0.86436	0.687905	0.475474	0.0206506	0.0293675		0.0922841	0.990206	0.903021	0.22765		0.40074			0.667288	2	14	0.142857
AHSA2	230148_at				0.630983	0.865344	0.330865	0.334663	0.157295	0.582151	0.902768	0.651226		0.786399	0.879214	0.927271	0.0155165		0.576143			0.0296042	2	14	0.142857
ANAPC5	239651_at				0.483532	0.201334	0.60072	0.502787	0.105016	0.09851	0.171155	0.148014		0.309535	0.976857	0.124651	0.020134		0.800573			0.000546632	2	14	0.142857
ARAP1	34206_at	0.814724	0.805007	0.000110489	0.359226	0.586855	0.730436	0.769052	0.199067	0.177958	0.421171	0.248843	0.559133	0.494095	0.896295	0.932151	0.66244	0.128528	0.0240119	0.440072	0.177554	0.0052781	3	21	0.142857
ART5	1552524_at				0.00297424	0.0440424	0.11384	0.143034	0.482173	0.645648	0.905238	0.619359		0.726996	0.437501	0.734935	0.138874		0.714882			0.561195	2	14	0.142857
ATG7	222709_at				0.494994	0.704542	0.980383	0.413368	0.246444	0.408561	0.62433	0.291764		0.697193	0.20273	0.1414	0.0346988		0.574073			0.0320004	2	14	0.142857
CARS	240983_s_at				0.155712	0.0934383	0.749517	0.0485543	0.861874	0.0310972	0.134467	0.306374		0.553017	0.170733	0.947588	0.392474		0.936579			0.314358	2	14	0.142857
CCDC3	223316_at				0.235578	0.520287	0.436704	0.966054	0.446126	0.920225	0.102505	0.0119321		0.33557	0.329128	0.250249	0.230212		0.34893			0.0153141	2	14	0.142857
CREB5	242329_at				0.758807	0.677515	0.154685	0.536593	0.51882	0.772126	0.000628892	0.00273822		0.0748551	0.745132	0.299765	0.90937		0.102702			0.899509	2	14	0.142857
CWC25	222706_at				0.31268	0.996981	0.00940466	0.514523	0.0225088	0.266348	0.634448	0.354398		0.0863607	0.58383	0.705646	0.783373		0.417927			0.0694383	2	14	0.142857
DCLRE1A	236185_at				0.770367	0.291517	0.0891931	0.598215	0.0356999	0.28939	0.0130565	0.207237		0.278055	0.939144	0.604734	0.147384		0.673686			0.447271	2	14	0.142857
EIF3H	230570_at				0.0485346	0.101422	0.152855	0.0163236	0.309999	0.0540979	0.822439	0.645641		0.931013	0.996281	0.403023	0.840909		0.613646			0.25144	2	14	0.142857
FAM108C1	225436_at				0.997289	0.165094	0.626953	0.845299	0.5733	0.0278325	0.67987	0.186207		0.0529862	0.252517	0.372971	0.525712		0.0310106			0.350423	2	14	0.142857
FGFBP3	238453_at				0.0163442	0.152349	0.67422	0.642538	0.935461	0.552066	0.725295	0.0749194		0.452149	0.279791	0.350768	0.0117523		0.499347			0.0991432	2	14	0.142857
FRA10AC1	238596_at				0.534487	0.692612	0.667986	0.620166	0.469555	0.739497	0.928733	0.821197		0.560015	0.517589	0.531293	0.0320472		0.772533			0.0303959	2	14	0.142857
HRG	31835_at	0.555586	0.0168213	0.000102986	0.763411	0.763344	0.828488	0.0934993	0.459725	0.420875	0.140428	0.0865443	0.00420489	0.149459	0.307412	0.123975	0.0566705	0.348001	0.693783	0.452013	0.821689	0.456331	3	21	0.142857
KCNG3	1552898_a_at				0.799599	0.698141	0.697806	0.729749	0.0240953	0.293561	0.923122	0.0215519		0.493241	0.227493	0.980494	0.700706		0.954941			0.81939	2	14	0.142857
KCNJ11	231740_at				0.168583	0.693756	0.7409	0.388827	0.73076	0.690552	0.243125	0.0470376		0.382899	0.76708	0.321075	0.0271967		0.720432			0.619435	2	14	0.142857
KIAA0232	232366_at				0.281617	0.580087	0.011224	0.0973802	0.39954	0.317035	0.290497	0.534555		0.615446	0.769349	0.305656	0.00700496		0.564723			0.561327	2	14	0.142857
KIAA1731	1569302_at				0.00447248	0.652854	0.13243	0.462311	0.189713	0.431995	0.571977	0.672681		0.790862	0.220876	0.336699	0.00146224		0.404439			0.669713	2	14	0.142857
KLF14	1552813_at				0.0613224	0.000886811	0.565407	0.678139	0.0199584	0.207983	0.399836	0.693967		0.449974	0.613693	0.918892	0.486543		0.261489			0.534956	2	14	0.142857
LRTOMT	226717_at				0.559853	0.900421	0.0283301	0.21078	0.685888	0.977543	0.617221	0.350469		0.273584	0.81447	0.469587	0.0371496		0.843695			0.82276	2	14	0.142857
MSRB3	1554127_s_at				0.583147	0.482388	0.0289421	0.139653	0.45667	0.790672	0.988749	0.354903		0.439398	0.844107	0.338921	0.0266957		0.186587			0.291898	2	14	0.142857
MTA3	223311_s_at				0.917821	0.778792	0.0295016	0.656372	0.0686417	0.448476	0.200574	0.496314		0.998015	0.119482	0.879827	0.0119337		0.883392			0.643508	2	14	0.142857
NAP1L4	1556567_at				0.139557	0.869895	0.297231	0.204447	0.906266	0.71305	0.340316	0.0172345		0.269274	0.505915	0.826658	0.393402		0.578648			0.00657542	2	14	0.142857
NCR3LG1	229715_at				0.276861	0.535772	0.840767	0.683832	0.570621	0.234231	0.0312537	0.0197915		0.255301	0.70958	0.393529	0.549775		0.994046			0.412145	2	14	0.142857
NHLRC2	244320_at				0.976702	0.686676	0.0345634	0.0610099	0.0455842	0.179353	0.321266	0.336094		0.794172	0.400604	0.615426	0.470625		0.456445			0.827246	2	14	0.142857
NYAP2	233916_at				0.790727	0.993971	0.13423	0.90191	0.282121	0.791103	0.0369621	0.0273273		0.760197	0.808859	0.12138	0.718525		0.837515			0.704566	2	14	0.142857
P2RX7	230741_at				0.890486	0.423725	0.817759	0.742057	0.90579	0.768018	0.591478	0.635388		0.505299	0.300002	0.00510851	0.00154035		0.148495			0.292587	2	14	0.142857
PAPOLG	222839_s_at				0.108254	0.657406	0.106621	0.019389	0.306681	0.0281282	0.462213	0.205295		0.817475	0.357165	0.832063	0.150602		0.0729488			0.127985	2	14	0.142857
PLEKHA7	228450_at				0.0447027	0.615809	0.345558	0.961186	0.0626337	0.0498656	0.0637228	0.448055		0.724976	0.588729	0.695838	0.072365		0.151508			0.373358	2	14	0.142857
PPP2R2C	223574_x_at				0.721278	0.931636	0.070589	0.00808447	0.401703	0.197853	0.446993	0.30474		0.848829	0.340482	0.0451608	0.143182		0.0822235			0.813105	2	14	0.142857
RHBDD1	226948_at				0.599951	0.365133	0.0407303	0.633783	0.199088	0.819215	0.613161	0.258575		0.451729	0.106657	0.0509483	0.693303		0.368198			0.000228862	2	14	0.142857
SPPL3	224640_at				0.318263	0.25352	0.461132	0.569645	0.844232	0.878338	0.524844	0.871655		0.992855	0.0422014	0.790692	0.456785		0.0259291			0.183728	2	14	0.142857
TAMM41	226815_at				0.897382	0.52175	0.468998	0.510694	0.980501	0.389547	0.0102994	0.0133426		0.833002	0.618683	0.534972	0.199631		0.34818			0.113412	2	14	0.142857
THAP2	244499_at				0.481106	0.946123	0.0256726	0.630252	0.0163881	0.501728	0.217103	0.745355		0.640795	0.17134	0.172368	0.427485		0.154216			0.792025	2	14	0.142857
TSPAN32	233467_s_at				0.374084	0.932945	0.992114	0.0140213	0.457805	0.0165082	0.303447	0.229023		0.622011	0.62424	0.0693471	0.725766		0.645492			0.711978	2	14	0.142857
WARS2	222734_at				0.354089	0.729582	0.91929	0.828691	0.37855	0.163094	0.0409771	0.372235		0.409631	0.983214	0.0896378	0.0740821		0.047813			0.603027	2	14	0.142857
WDR41	240637_at				0.463348	0.714187	0.0417298	0.311996	0.593378	0.851307	0.581538	0.936738		0.427334	0.306721	0.631011	0.489797		0.00980728			0.06016	2	14	0.142857
AATF	209165_at				0.92914	0.818796	0.114322	0.183628	0.913712	0.941199	0.54614	0.524238	0.263601	0.824426	0.8008	0.719038	0.16106	0.0317508	0.991199	0.000879782	0.357203	0.0672023	2	18	0.111111
ABCG5	220383_at				0.248245	0.961141	0.780341	0.59765	0.118035	0.754629	0.706388	0.0184673	0.0037581	0.69392	0.105844	0.524654	0.431468	0.351473	0.382502	0.0813854	0.129154	0.244048	2	18	0.111111
ADAM30	221446_at				0.321752	0.19211	0.425532	0.471828	0.916428	0.456891	0.563309	0.643719	0.0125653	0.468995	0.324201	0.201068	0.33097	0.588821	0.00936145	0.401054	0.496343	0.256936	2	18	0.111111
ANAPC15	204218_at				0.687757	0.909824	0.369583	0.461348	0.169985	0.841493	0.735473	0.399465	0.313112	0.0629574	0.35803	0.716466	0.443384	0.270787	0.407711	0.0234073	0.291062	0.0176141	2	18	0.111111
ARHGEF17	203756_at				0.311654	0.722828	0.0958473	0.216257	0.159089	0.63895	0.478365	0.996883	0.0290406	0.438378	0.109725	0.542941	0.990734	0.172057	0.78356	0.0164655	0.220529	0.663491	2	18	0.111111
C11orf21	220560_at				0.905314	0.597007	0.748793	0.0485174	0.630664	0.00387903	0.540505	0.843725	0.110775	0.799099	0.478952	0.217144	0.61258	0.850893	0.157704	0.504912	0.277396	0.620511	2	18	0.111111
C11orf58	201784_s_at				0.846791	0.341992	0.453685	0.746064	0.108652	0.561081	0.085369	0.215716	0.0194676	0.1345	0.282982	0.642514	0.307107	0.423102	0.00484095	0.338978	0.175264	0.14168	2	18	0.111111
CAMKK2	213812_s_at				0.472736	0.461645	0.0852607	0.0372253	0.0679035	0.0895216	0.144177	0.274671	0.000118614	0.709637	0.577386	0.95858	0.258577	0.0997275	0.717246	0.420485	0.25213	0.0735532	2	18	0.111111
CD81	200675_at				0.611223	0.521884	0.0862169	0.78085	0.0376464	0.383933	0.754472	0.666363	0.121925	0.432341	0.119716	0.953471	0.322047	0.293152	0.915978	0.000608605	0.172413	0.333615	2	18	0.111111
CDC123	201725_at				0.476866	0.148225	0.413867	0.961365	0.374693	0.797582	0.129089	0.277363	0.00832567	0.0986436	0.683198	0.184608	0.275491	0.966852	0.0648173	2.09e-08	0.575729	0.68879	2	18	0.111111
CDH17	209847_at				0.945954	0.951854	0.422695	0.711766	0.0105553	0.668505	0.817794	0.291502	0.203695	0.838435	0.390755	0.245131	0.117869	0.78538	0.270961	7.43e-06	0.540935	0.740487	2	18	0.111111
CDKN1C	213348_at				0.428555	0.518789	0.0427186	0.00548643	0.797684	0.285002	0.188525	0.621412	0.182691	0.460507	0.822677	0.0669886	0.514633	0.267251	0.284939	0.836662	0.503013	0.968599	2	18	0.111111
CHRNA10	220210_at				0.279217	0.851909	0.580627	0.185618	0.128419	0.835511	0.730841	0.623257	0.0152722	0.146701	0.239211	0.0366758	0.0608643	0.141777	0.478596	0.110632	0.86071	0.97751	2	18	0.111111
CNOT2	217798_at				0.0658613	0.842686	0.525552	0.329757	0.589113	0.28975	0.562086	0.702656	0.00468904	0.298446	0.376191	0.533638	0.195986	0.244271	0.521258	0.492316	0.472873	0.000910478	2	18	0.111111
CYP26A1	206424_at				0.111569	0.73634	0.875832	0.637707	0.766254	0.180537	0.121252	0.240683	0.0351047	0.0440827	0.340338	0.130264	0.121616	0.871345	0.239034	0.0745883	0.0862727	0.105594	2	18	0.111111
DGKG	206395_at				0.0185654	0.205656	0.866697	0.129723	0.954183	0.119784	0.501688	0.714109	0.101293	0.733149	0.449385	0.510607	0.473304	0.604969	0.544175	0.0967793	0.682013	0.0377549	2	18	0.111111
DPY19L4	213391_at				0.768222	0.295133	0.113015	0.291301	0.285495	0.628488	0.736806	0.410344	0.0240015	0.27941	0.197308	0.613636	0.129618	0.101426	0.139597	0.0859333	0.507606	0.000657675	2	18	0.111111
DYNC2LI1	203762_s_at				0.856857	0.700972	0.0906407	0.176053	0.742672	0.88142	0.100954	0.0574922	0.0653631	0.592034	0.744961	0.886709	0.843628	0.995695	0.031723	0.760195	0.815793	0.044719	2	18	0.111111
DYNLL1	200703_at				0.215644	0.332737	0.196738	0.924408	0.024044	0.503828	0.0751342	0.210871	0.106229	0.139915	0.301757	0.134403	0.115637	0.215108	0.0428109	0.11419	0.874427	0.208585	2	18	0.111111
ECHDC3	219298_at				0.494298	0.273946	0.14518	0.265945	0.286967	0.354225	0.0136335	0.121215	0.00681322	0.887742	0.319568	0.214506	0.176469	0.548797	0.325797	0.746904	0.910895	0.362001	2	18	0.111111
EHHADH	205222_at				0.0692649	0.169617	0.0630314	0.826198	0.568333	0.412407	0.566659	0.315552	0.149193	0.792766	0.084484	0.666728	0.0130502	0.928644	0.00561872	0.30589	0.201022	0.758424	2	18	0.111111
EIF4A2	200912_s_at				0.370255	0.167404	0.402247	0.623309	0.127089	0.172538	0.880361	0.949756	0.0622023	0.142258	0.602293	0.359028	0.809743	0.489235	0.0217123	0.510715	0.166125	0.00460982	2	18	0.111111
EVC	210887_s_at				0.168208	0.122033	0.249461	0.260818	0.0343056	0.821319	0.279427	0.692257	0.00327645	0.456245	0.295643	0.710715	0.131926	0.0594495	0.696583	0.335565	0.742467	0.954625	2	18	0.111111
F2RL1	213506_at				0.861145	0.866765	0.748302	0.569846	0.579052	0.316621	0.468104	0.0970059	0.129093	0.49733	0.0749283	0.0774608	0.539286	0.882204	0.00023973	0.000477694	0.236054	0.738531	2	18	0.111111
FAM86C1	220353_at				0.110362	0.375329	0.316521	0.344638	0.580087	0.49025	0.2659	0.159795	0.323615	0.433821	0.0496465	0.0984912	0.720255	0.277298	0.503282	0.0704133	0.106809	0.0382692	2	18	0.111111
FOLR2	204829_s_at				0.347368	0.0814567	0.124042	0.776972	0.110926	0.468762	0.0866425	0.436175	0.135056	0.751894	0.822118	0.00182569	0.0236699	0.526277	0.249871	0.788498	0.192836	0.124172	2	18	0.111111
FURIN	201945_at				0.819405	0.603637	0.363744	0.662081	0.382239	0.561487	0.0781967	0.0823129	0.00970985	0.475877	0.301681	0.529241	0.486647	0.506543	0.0535151	0.286443	0.255568	0.0256812	2	18	0.111111
HAAO	205657_at				0.899039	0.156942	0.838465	0.837961	0.995493	0.782706	0.11809	0.365493	0.0496645	0.096641	0.437068	0.97586	0.41634	0.118529	0.0719923	0.028019	0.351035	0.484418	2	18	0.111111
HAO2	220801_s_at				0.894129	0.707561	0.048137	0.605145	0.254163	0.34166	0.284045	0.428668	0.0362009	0.267944	0.118352	0.14451	0.442017	0.288879	0.871607	0.293021	0.408336	0.412535	2	18	0.111111
HNF1A	210515_at				0.555203	0.786128	0.870799	0.988358	0.513562	0.908229	0.0953359	0.255221	0.0438131	0.613678	0.729403	0.610002	0.848612	0.124121	0.150917	0.0680939	0.796053	0.00137075	2	18	0.111111
HOXA11	213823_at				0.638012	0.0173323	0.106234	0.854408	0.203485	0.837111	0.910825	0.826804	0.0341097	0.461657	0.387795	0.21054	0.562919	0.647328	0.252311	0.672662	0.338627	0.126944	2	18	0.111111
IFNA10	211405_x_at				0.604313	0.846595	0.36568	0.29933	0.340674	0.652991	0.0892806	0.126148	0.0212379	0.0666214	0.884745	0.55126	0.128891	0.238098	0.660399	0.839232	0.52937	0.02353	2	18	0.111111
IFNA13	208344_x_at				0.0366527	0.33412	0.133576	0.69056	0.233761	0.905108	0.278363	0.797485	0.0515712	0.492911	0.0389017	0.764932	0.427865	0.153726	0.350045	0.687431	0.943251	0.837758	2	18	0.111111
IFNA17	211405_x_at				0.604313	0.846595	0.36568	0.29933	0.340674	0.652991	0.0892806	0.126148	0.0212379	0.0666214	0.884745	0.55126	0.128891	0.238098	0.660399	0.839232	0.52937	0.02353	2	18	0.111111
IFNA2	211338_at				0.16066	0.388371	0.076794	0.136566	0.178679	0.0694799	0.139663	0.105113	0.21358	0.0456096	0.069245	0.309085	0.858879	0.041216	0.619767	0.911543	0.48699	0.579952	2	18	0.111111
IFNA21	211145_x_at				0.295169	0.638335	0.427213	0.60188	0.399614	0.834242	0.100004	0.0547424	0.0102821	0.153062	0.458388	0.426563	0.138737	0.213656	0.254365	0.215071	0.405959	0.0429926	2	18	0.111111
IFNA4	208261_x_at				0.715945	0.250238	0.644721	0.920731	0.042375	0.232746	0.21147	0.312522	0.0175402	0.538558	0.946361	0.917829	0.88271	0.260882	0.888374	0.0542078	0.908766	0.556946	2	18	0.111111
IFNA5	214569_at				0.595989	0.954505	0.54679	0.25234	0.711357	0.630116	0.299014	0.235169	0.166338	0.562686	0.262818	0.955304	0.0243543	0.613424	0.847827	0.0342799	0.405071	0.183738	2	18	0.111111
IFNA6	208548_at				0.504186	0.0130113	0.297261	0.279529	0.355117	0.512956	0.167961	0.426771	0.0455422	0.701654	0.18253	0.1967	0.154748	0.38852	0.0933066	0.744231	0.635724	0.965699	2	18	0.111111
IFNA7	208182_x_at				0.773342	0.161199	0.422504	0.731149	0.832766	0.886335	0.371093	0.102609	0.0142368	0.046195	0.0910436	0.239115	0.531738	0.644189	0.746919	0.315186	0.742099	0.52535	2	18	0.111111
IGF2-AS	220561_at				0.962633	0.874713	0.303464	0.915875	0.0336872	0.652482	0.26977	0.399601	0.0119599	0.400276	0.387335	0.461959	0.631824	0.855981	0.96068	0.664079	0.277501	0.203526	2	18	0.111111
IGF2BP2	218847_at				0.140805	0.350496	0.124432	0.191803	0.69125	0.607838	0.228738	0.257651	0.000975787	0.0191129	0.449243	0.0931602	0.791394	0.61301	0.709681	0.956617	0.615856	0.571019	2	18	0.111111
INS	206598_at				0.303856	0.943012	0.860779	0.851607	0.635068	0.762694	0.943389	0.521897	0.0105163	0.294521	0.0996085	0.039557	0.428132	0.291243	0.631742	0.174103	0.41545	0.30615	2	18	0.111111
KCNC1	208477_at				0.114317	0.451236	0.87188	0.528948	0.831599	0.47562	0.978493	0.808926	0.036046	0.633897	0.787165	0.445836	0.118074	0.0238005	0.224856	0.749784	0.357207	0.491561	2	18	0.111111
KCNMB4	219287_at				0.909904	0.469515	0.196332	0.366069	0.92626	0.846901	0.960428	0.226659	0.0163712	0.337961	0.148574	0.753537	0.579072	0.325358	0.822315	0.0421675	0.155237	0.837502	2	18	0.111111
KIAA1199	212942_s_at				0.349966	0.0319018	0.338455	0.970368	0.588965	0.205154	0.267699	0.481477	0.141627	0.17212	0.51873	0.413943	0.591772	0.286983	0.835398	0.00526638	0.136254	0.746766	2	18	0.111111
KIF11	204444_at				0.530878	0.514219	0.821446	0.889365	0.388152	0.130257	0.693616	0.372667	0.385327	0.938137	0.572183	0.0653133	0.0430476	0.653103	0.866581	0.893792	0.767086	0.0398384	2	18	0.111111
KLHL9	213233_s_at				0.865559	0.701012	0.105775	0.304108	0.794755	0.710876	0.632267	0.310382	0.00030284	0.151936	0.271906	0.287931	0.136739	0.0733951	0.211425	0.00357342	0.695173	0.0677645	2	18	0.111111
KNG1	217512_at				0.125206	0.692417	0.584956	0.706986	0.248539	0.0708544	0.185256	0.515813	0.0147446	0.20517	0.50641	0.551471	0.130719	0.471225	0.918744	0.00459785	0.577169	0.451506	2	18	0.111111
MAN2B2	214703_s_at				0.842923	0.880686	0.338526	0.0619791	0.109881	0.0764937	0.0302327	0.653471	0.129776	0.493353	0.779052	0.250434	0.0406269	0.55833	0.68681	0.924445	0.262875	0.0581659	2	18	0.111111
MAP3K13	206249_at				0.0352374	0.930877	0.945593	0.907628	0.827778	0.814713	0.0334415	0.184801	0.146965	0.777922	0.359653	0.609007	0.546951	0.0934965	0.981754	0.266219	0.747085	0.748071	2	18	0.111111
MRFAP1L1	212199_at				0.597172	0.648807	0.837722	0.326478	0.651578	0.967383	0.160471	0.155565	0.00612488	0.33527	0.489101	0.542572	0.606034	0.868911	0.131056	0.514348	0.766731	0.0125453	2	18	0.111111
MTNR1B	208516_at				0.290061	0.095041	0.518086	0.455251	0.562571	0.480336	0.59049	0.174332	0.0152278	0.300456	0.0375678	0.29754	0.196855	0.147847	0.253531	0.0817977	0.386283	0.113976	2	18	0.111111
NGRN	217722_s_at				0.133899	0.137518	0.401174	0.993585	0.135189	0.438385	0.779595	0.820328	0.0618701	0.448378	0.216498	0.601139	0.353169	0.212815	0.00537183	0.276727	0.134798	0.0231463	2	18	0.111111
OASL	205660_at				0.525711	0.469123	0.385057	0.549782	0.666605	0.593628	0.605319	0.344993	0.0133407	0.0214185	0.623795	0.824407	0.903488	0.92181	0.222611	0.0803188	0.552032	0.839545	2	18	0.111111
P2RY2	206277_at				0.237974	0.666303	0.267572	0.934774	0.888803	0.525902	0.183735	0.147113	0.0102658	0.646465	0.423274	0.881673	0.338356	0.599294	0.866898	0.00567046	0.502455	0.538779	2	18	0.111111
PGAP2	215293_s_at				0.499507	0.690864	0.715606	0.260948	0.275531	0.848538	0.0500649	0.0203515	0.72667	0.439257	0.244696	0.436442	0.739854	0.0469834	0.96125	0.400527	0.324955	0.439891	2	18	0.111111
PIP4K2B	201081_s_at				0.915367	0.995835	0.0111702	0.111506	0.00336204	0.088092	0.720557	0.267232	0.0524139	0.7349	0.471089	0.479927	0.298411	0.30724	0.240073	0.85247	0.905504	0.770592	2	18	0.111111
PLEKHB1	209504_s_at				0.970736	0.986602	0.313712	0.366842	0.322662	0.351979	0.950264	0.58436	0.0161658	0.999904	0.632003	0.755921	0.223316	0.144854	0.280204	0.0448571	0.780434	0.360008	2	18	0.111111
PRC1	218009_s_at				0.545852	0.426657	0.150416	0.712759	0.274605	0.610874	0.341535	0.15672	0.0238079	0.181708	0.457439	0.150716	0.00132579	0.547215	0.297594	0.393813	0.874786	0.778468	2	18	0.111111
RAF1	201244_s_at				0.402324	0.283139	0.278978	0.51706	0.376793	0.906894	0.298999	0.122666	0.0153518	0.242644	0.457878	0.899101	0.602452	0.932077	0.459189	0.155065	0.519155	0.0338534	2	18	0.111111
RFC4	204023_at				0.728953	0.959546	0.560566	0.904584	0.472198	0.703218	0.444069	0.837364	0.0402816	0.871823	0.26778	0.943943	0.0189466	0.541971	0.653616	0.140388	0.493677	0.092535	2	18	0.111111
RNF121	219021_at				0.946169	0.782477	0.0350844	0.567972	0.1106	0.90072	0.0220357	0.274202	0.73455	0.222271	0.579069	0.435382	0.253793	0.135237	0.799154	0.301114	0.221898	0.223152	2	18	0.111111
RNF34	219035_s_at				0.169459	0.128835	0.192733	0.757605	0.261914	0.724012	0.63486	0.846281	0.00481066	0.300382	0.862832	0.337374	0.220949	0.432165	0.186195	2.09e-07	0.618547	0.120348	2	18	0.111111
S100P	204351_at				0.0263132	0.572158	0.869021	0.784409	0.789575	0.840573	0.905302	0.53512	0.0884264	0.0234081	0.626716	0.115147	0.939078	0.730615	0.942905	0.759875	0.768706	0.0704261	2	18	0.111111
SEC61A2	219499_at				0.471337	0.833858	0.733561	0.260838	0.514994	0.919393	0.764348	0.882654	0.476522	0.359659	0.0136684	0.932952	0.209442	0.34875	0.709329	0.0245103	0.596264	0.999563	2	18	0.111111
SLC22A18AS	206097_at				0.504288	0.0996952	0.116534	0.581433	0.0915023	0.242693	0.0138797	0.0657219	0.00993548	0.366746	0.624302	0.343112	0.131311	0.818992	0.739484	0.822795	0.270141	0.0621168	2	18	0.111111
SLC3A1	205799_s_at				0.0233495	0.0956979	0.52189	0.604078	0.115602	0.664952	0.604686	0.318935	0.629166	0.316086	0.175439	0.319881	0.884827	0.699536	0.371342	0.0221224	0.591546	0.867129	2	18	0.111111
SOCS7	214015_at				0.81383	0.621162	0.342718	0.417797	0.535492	0.968569	0.196541	0.909876	0.0237354	0.777347	0.75137	0.27745	0.114264	0.311489	0.00319469	0.290024	0.323119	0.285769	2	18	0.111111
TBC1D15	218268_at				0.981465	0.616803	0.0118275	0.0703692	0.833158	0.54115	0.105744	0.100118	0.390015	0.765556	0.527587	0.689918	0.0670852	0.0524029	0.237749	0.0394456	0.093346	0.0754379	2	18	0.111111
TBC1D30	213913_s_at				0.0423101	0.221506	0.00458097	0.282349	0.592465	0.469613	0.295778	0.996421	0.231573	0.299234	0.146741	0.822953	0.673532	0.0757151	0.0881595	0.101855	0.709156	0.17393	2	18	0.111111
TH	208291_s_at				0.64158	0.131942	0.332872	0.635052	0.477228	0.499659	0.730356	0.14775	0.00521031	0.925394	0.763245	0.042126	0.381165	0.136006	0.676598	0.1541	0.547556	0.475848	2	18	0.111111
TSPAN8	203824_at				0.197306	0.0792475	0.180488	0.00385809	0.259699	0.00621208	0.826256	0.73298	0.556881	0.0928905	0.615892	0.375663	0.201742	0.127336	0.604563	0.0924857	0.699527	0.123213	2	18	0.111111
USP6NL	204761_at				0.807933	0.842768	0.426557	0.263976	0.160002	0.154747	0.613065	0.0242895	0.184141	0.364953	0.51164	0.961442	0.0680775	0.912321	0.00688397	0.0795871	0.540835	0.711738	2	18	0.111111
VPS33B	44111_at				0.578206	0.623664	0.699642	0.635407	0.730308	0.826441	0.817633	0.662683	0.494499	0.564713	0.169458	0.0221381	0.0350072	0.574263	0.108499	0.322968	0.369717	0.669603	2	18	0.111111
WFS1	202908_at				0.778891	0.485863	0.501742	0.378875	0.816886	0.828768	0.691826	0.596284	0.284552	0.723443	0.375539	0.301748	0.00552017	0.260422	0.313873	0.0213772	0.770145	0.0870426	2	18	0.111111
ZFAND6	221613_s_at				0.61325	0.656419	0.832365	0.509469	0.309484	0.249116	0.567851	0.484627	0.0149627	0.393396	0.112785	0.845577	0.427512	0.369272	0.0122026	0.79588	0.235912	0.45411	2	18	0.111111
ZFC3H1	213065_at				0.581602	0.417573	0.590171	0.29549	0.633287	0.822869	0.721971	0.677081	0.00640442	0.693112	0.335751	0.351834	0.0582962	0.0825564	0.504921	0.112528	0.809814	0.0284062	2	18	0.111111
ABCG8	231751_at				0.0820425	0.377173	0.305347	0.656565	0.514239	0.196525	0.858429	0.0103731		0.667751	0.533201	0.283072	0.27731		0.0691464			0.386512	1	14	0.0714286
ARHGAP23	231903_x_at				0.0139673	0.18754	0.300913	0.116309	0.244779	0.0678674	0.580524	0.892348		0.704004	0.491284	0.537304	0.781389		0.297529			0.372153	1	14	0.0714286
C3orf70	235562_at				0.459698	0.208402	0.738773	0.413526	0.613908	0.119131	0.274727	0.320651		0.372088	0.334894	0.776066	0.0186561		0.293104			0.979315	1	14	0.0714286
CCDC67	1554072_s_at				0.683405	0.25246	0.969207	0.543964	0.878278	0.190027	0.66209	0.978924		0.0268611	0.162341	0.64766	0.681073		0.737585			0.190789	1	14	0.0714286
CCDC96	238682_at				0.758209	0.889293	0.698506	0.194333	0.959779	0.934546	0.371266	0.930978		0.541852	0.761097	0.0426166	0.33961		0.180552			0.111529	1	14	0.0714286
CISD3	230727_at				0.142049	0.29386	0.922192	0.785599	0.770669	0.791772	0.776925	0.696347		0.330825	0.914249	0.00723609	0.483236		0.783716			0.630611	1	14	0.0714286
COQ5	223114_at				0.697357	0.787872	0.594589	0.858716	0.255307	0.118667	0.0928525	0.220744		0.174245	0.933029	0.466504	0.365164		0.376146			0.0273157	1	14	0.0714286
CRTC3	232879_at				0.733305	0.637132	0.681774	0.197826	0.517776	0.192777	0.241224	0.023328		0.151725	0.715326	0.634379	0.398019		0.830662			0.0588647	1	14	0.0714286
DNAJB11	226006_at				0.313296	0.962042	0.164828	0.856049	0.0545254	0.778057	0.0635681	0.0467874		0.554364	0.926216	0.93617	0.972558		0.176666			0.0542771	1	14	0.0714286
EXOC6	233924_s_at				0.406279	0.0326043	0.445355	0.118786	0.588254	0.820915	0.45672	0.616862		0.866492	0.736561	0.527261	0.838717		0.895922			0.509534	1	14	0.0714286
FAH	236481_at				0.98968	0.890357	0.653234	0.177181	0.677749	0.279218	0.189021	0.522902		0.319265	0.748881	0.435308	0.0215668		0.278224			0.100075	1	14	0.0714286
FAT3	1560490_at				0.0252867	0.254707	0.34396	0.627292	0.705297	0.637013	0.769882	0.149927		0.221999	0.359046	0.678752	0.462358		0.567845			0.689004	1	14	0.0714286
HDDC3	244127_at				0.337621	0.565824	0.760787	0.126063	0.671534	0.0876104	0.0240685	0.100313		0.175346	0.196851	0.323005	0.929073		0.207068			0.342573	1	14	0.0714286
HOXA13	238808_at				0.307669	0.363411	0.00662132	0.643299	0.265568	0.929192	0.786246	0.781482		0.179254	0.760442	0.8355	0.878706		0.211976			0.18311	1	14	0.0714286
IFITM10	227886_at				0.834557	0.365549	0.878353	0.154643	0.942668	0.0328398	0.413589	0.588047		0.321362	0.0501652	0.0801112	0.395599		0.919763			0.198464	1	14	0.0714286
IFNE	1553574_at				0.203583	0.177834	0.0141311	0.267735	0.658682	0.60497	0.789668	0.722245		0.286844	0.580008	0.0753273	0.125938		0.592843			0.104018	1	14	0.0714286
JAKMIP1	238600_at				0.952424	0.737783	0.233003	0.994148	0.0914037	0.586557	0.854579	0.266954		0.407889	0.0557287	0.186999	0.273043		0.373117			0.0220965	1	14	0.0714286
KIAA1841	243539_at				0.988962	0.405344	0.0212797	0.126973	0.256451	0.720228	0.766483	0.460351		0.720021	0.403304	0.908708	0.355077		0.508605			0.569893	1	14	0.0714286
LAMTOR1	223009_at				0.174038	0.797739	0.41894	0.816081	0.493677	0.817407	0.814644	0.399933		0.335244	0.359863	0.687241	0.213986		0.947976			0.00114082	1	14	0.0714286
LIPH	235871_at				0.653923	0.971173	0.233696	0.281469	0.200495	0.0995028	0.518914	0.872551		0.470197	0.523321	0.250127	0.0308053		0.510904			0.828281	1	14	0.0714286
LLPH	224446_at				0.939141	0.19158	0.785115	0.0460711	0.727908	0.255557	0.0740105	0.380852		0.207743	0.97115	0.947468	0.199912		0.108614			0.764153	1	14	0.0714286
MBOAT1	227379_at				0.298778	0.484662	0.836209	0.323241	0.966844	0.628164	0.484347	0.92516		0.760411	0.274954	0.191375	0.0140735		0.524921			0.145404	1	14	0.0714286
MED30	227787_s_at				0.414596	0.0931599	0.514997	0.215975	0.614486	0.232484	0.203375	0.42906		0.366614	0.550446	0.743495	0.885577		0.0405438			0.815616	1	14	0.0714286
MESDC1	223264_at				0.675447	0.683631	0.31084	0.02885	0.536813	0.448977	0.109092	0.879952		0.379159	0.902312	0.667293	0.614556		0.0911349			0.269094	1	14	0.0714286
MLLT6	224784_at				0.53214	0.700675	0.54624	0.405504	0.503013	0.166064	0.0412983	0.482338		0.54341	0.203168	0.296096	0.351359		0.222537			0.491273	1	14	0.0714286
MRFAP1	226091_s_at				0.502002	0.402768	0.30651	0.80391	0.13655	0.302455	0.573623	0.500584		0.494838	0.246233	0.550561	0.51326		0.0203757			0.353761	1	14	0.0714286
MRPL45	224479_s_at				0.576033	0.537029	0.896239	0.0998082	0.862663	0.121178	0.0916292	0.919971		0.996137	0.604603	0.0299301	0.881147		0.512028			0.163801	1	14	0.0714286
NUDT5	222824_at				0.584051	0.365142	0.976506	0.764272	0.680738	0.642912	0.200763	0.0807025		0.982938	0.0911933	0.103552	0.054386		0.114963			0.0371823	1	14	0.0714286
ORAI1	226531_at				0.456567	0.866239	0.125681	0.346634	0.00503817	0.693569	0.234062	0.451045		0.121137	0.184438	0.125078	0.441182		0.175599			0.0587806	1	14	0.0714286
OSBPL5	233734_s_at				0.446537	0.109398	0.0302412	0.472777	0.171428	0.424914	0.550927	0.524118		0.417136	0.549593	0.740064	0.693106		0.767318			0.54166	1	14	0.0714286
OTP	223835_x_at				0.447672	0.916024	0.461279	0.778428	0.537177	0.435602	0.0558089	0.0113217		0.0679476	0.932252	0.256541	0.504872		0.148786			0.399185	1	14	0.0714286
OXER1	1553222_at				0.0908976	0.290339	0.637397	0.187431	0.282021	0.610347	0.0814695	0.085049		0.803684	0.771574	0.436763	0.136321		0.0505781			0.0256967	1	14	0.0714286
PLEKHH2	243650_at				0.145105	0.726223	0.379845	0.457559	0.0212211	0.759084	0.775747	0.672089		0.333285	0.939445	0.261304	0.116706		0.701032			0.836774	1	14	0.0714286
PUS10	1553280_at				0.63023	0.837741	0.0354615	0.374384	0.581774	0.360607	0.25705	0.686316		0.389201	0.297774	0.310468	0.192314		0.0944432			0.808925	1	14	0.0714286
RAB35	225620_at				0.265819	0.980888	0.308422	0.58113	0.18033	0.220241	0.97511	0.128826		0.860611	0.50019	0.519494	0.356549		0.191952			0.00546864	1	14	0.0714286
REG4	1554436_a_at				0.896362	0.613156	0.408597	0.0527066	0.505869	0.0416981	0.601318	0.676884		0.135922	0.957316	0.05322	0.470964		0.553706			0.441735	1	14	0.0714286
RHOF	222812_s_at				0.0673136	0.370615	0.958571	0.815567	0.149768	0.0191275	0.0526005	0.19698		0.253784	0.212171	0.530088	0.584402		0.0864956			0.771697	1	14	0.0714286
SEMA4B	234725_s_at				0.0244338	0.180679	0.388283	0.469214	0.468835	0.866782	0.477883	0.589781		0.498064	0.940923	0.964561	0.912491		0.671145			0.110801	1	14	0.0714286
SENP2	228380_at				0.0545457	0.460503	0.913698	0.978768	0.936288	0.828716	0.452601	0.877504		0.864838	0.0854977	0.626986	0.001934		0.150838			0.922126	1	14	0.0714286
SERGEF	223483_at				0.123134	0.162055	0.400146	0.919643	0.276831	0.254087	0.464845	0.258796		0.761144	0.925081	0.387245	0.414074		0.341646			0.00272986	1	14	0.0714286
SRCIN1	232547_at				0.127515	0.39712	0.364981	0.715246	0.749781	0.863506	0.0921252	0.243769		0.759245	0.828303	0.71195	0.466215		0.731729			0.0483891	1	14	0.0714286
SV2B	232426_at				0.242513	0.849117	0.745966	0.705359	0.226328	0.785471	0.624283	0.312635		0.817662	0.880514	0.00861004	0.73589		0.917617			0.508349	1	14	0.0714286
SV2C	242530_at				0.913223	0.821105	0.467631	0.497498	0.334844	0.595653	0.177816	0.247423		0.956474	0.77537	0.358226	0.510696		0.808306			0.00472456	1	14	0.0714286
TLE4	235765_at				0.234385	0.923013	0.0647724	0.361805	0.202148	0.538446	0.378054	0.458229		0.709087	0.0474081	0.309262	0.136775		0.195353			0.0623991	1	14	0.0714286
TMEM120B	236667_at				0.114845	0.302513	0.371072	0.354268	0.144055	0.435455	0.56137	0.678957		0.654584	0.44645	0.858462	0.026933		0.109819			0.746612	1	14	0.0714286
TSGA13	1553641_a_at				0.948832	0.393163	0.203502	0.985328	0.0447608	0.320555	0.84088	0.58793		0.676393	0.583139	0.795594	0.139795		0.275856			0.491711	1	14	0.0714286
TTLL13	1568843_at				0.483161	0.312497	0.58147	0.8383	0.694718	0.503213	0.0794784	0.051183		0.0291763	0.825692	0.375788	0.0566604		0.685506			0.452309	1	14	0.0714286
UCMA	236800_at				0.960795	0.45766	0.859932	0.758601	0.164996	0.892722	0.476317	0.946635		0.851062	0.881936	0.0417556	0.987155		0.230899			0.142382	1	14	0.0714286
VTI1A	236849_at				0.640755	0.148785	0.656335	0.796698	0.898496	0.690103	0.97791	0.829596		0.936173	0.0321426	0.19774	0.614427		0.372602			0.483329	1	14	0.0714286
WDR66	230193_at				0.228898	0.619875	0.177743	0.972013	0.0381735	0.444741	0.819775	0.731667		0.0955832	0.865522	0.19376	0.255668		0.350273			0.871318	1	14	0.0714286
ZC3HC1	223163_s_at				0.693341	0.296108	0.355546	0.928783	0.771299	0.887194	0.446371	0.261509		0.194326	0.648132	0.50708	0.865182		0.704138			0.0038641	1	14	0.0714286
ZNF697	227080_at				0.837122	0.565671	0.992652	0.9593	0.386682	0.583486	0.522487	0.500876		0.234301	0.564194	0.860885	0.0889989		0.0306387			0.485612	1	14	0.0714286
ABCC8	210246_s_at				0.134094	0.855912	0.839339	0.961296	0.933124	0.925735	0.884452	0.554915	0.0190796	0.744317	0.300526	0.324985	0.123955	0.654365	0.804514	0.676845	0.597361	0.154519	1	18	0.0555556
ACADS	202366_at				0.910908	0.973986	0.105286	0.229725	0.688693	0.493201	0.812147	0.680001	0.0117459	0.973447	0.838109	0.615358	0.973068	0.20444	0.307155	0.676345	0.264225	0.0541553	1	18	0.0555556
ART1	207919_at				0.888649	0.714043	0.888376	0.814688	0.522913	0.493356	0.188003	0.377985	0.00410719	0.660592	0.515451	0.312336	0.726526	0.0736417	0.312524	0.0690195	0.55414	0.868848	1	18	0.0555556
ASCL2	207607_at				0.226469	0.18541	0.986299	0.996242	0.426865	0.978141	0.876258	0.547486	0.768067	0.864864	0.708363	0.51286	0.515378	0.0875104	0.427578	0.126626	0.780028	0.0286335	1	18	0.0555556
C4orf6	207241_at				0.805873	0.595054	0.29	0.894435	0.245157	0.940915	0.102917	0.265829	0.0232671	0.857463	0.731365	0.954067	0.855766	0.363246	0.877941	0.398858	0.90726	0.900578	1	18	0.0555556
CAND2	213547_at				0.691006	0.832914	0.0890699	0.457934	0.0273934	0.168326	0.406985	0.81398	0.185392	0.658446	0.699083	0.159552	0.751964	0.127766	0.521014	0.606203	0.255613	0.626342	1	18	0.0555556
CASP7	207181_s_at				0.813412	0.775723	0.703703	0.865849	0.470327	0.736114	0.481121	0.338774	0.29367	0.147568	0.599622	0.122439	0.0157437	0.764315	0.3278	0.829183	0.701338	0.0681826	1	18	0.0555556
CCNE2	211814_s_at				0.658293	0.919031	0.944339	0.831304	0.499343	0.976499	0.289267	0.088877	0.00544367	0.680519	0.964335	0.589518	0.909381	0.978097	0.348874	0.300699	0.795458	0.659317	1	18	0.0555556
CDKAL1	220039_s_at				0.0778567	0.605011	0.814107	0.488508	0.787124	0.45829	0.0670228	0.124725	0.964106	0.845738	0.662232	0.0455357	0.851885	0.963778	0.939712	0.830904	0.666362	0.427171	1	18	0.0555556
CHRD	221674_s_at				0.894693	0.142078	0.114806	0.75932	0.203886	0.721395	0.144411	0.120321	0.154054	0.752909	0.871546	0.478095	0.37467	0.260413	0.0309254	0.383528	0.28696	0.0659028	1	18	0.0555556
CLPB	221845_s_at				0.606824	0.547678	0.133921	0.31152	0.690138	0.633007	0.180783	0.510633	0.910939	0.960365	0.0538619	0.979893	0.723937	0.684681	0.743192	0.000586278	0.201074	0.174515	1	18	0.0555556
CPA1	205615_at				0.555271	0.20534	0.185581	0.903465	0.23291	0.92071	0.270062	0.00444214	0.910751	0.162146	0.279791	0.130773	0.129705	0.149049	0.268423	0.293768	0.270819	0.695416	1	18	0.0555556
DUSP14	203367_at				0.770185	0.221153	0.266972	0.915166	0.623785	0.841492	0.457858	0.697386	0.0336363	0.169885	0.194783	0.300263	0.210835	0.211914	0.223375	0.697598	0.897792	0.2522	1	18	0.0555556
FOLR1	204437_s_at				0.372932	0.730208	0.047639	0.507793	0.277476	0.562387	0.192521	0.0958413	0.0723506	0.356506	0.718005	0.203974	0.176945	0.140379	0.0825246	0.749625	0.336139	0.639646	1	18	0.0555556
GEM	204472_at				0.678623	0.147807	0.743236	0.927449	0.629371	0.946734	0.090383	0.275507	0.0292334	0.193104	0.115033	0.29937	0.0945028	0.188398	0.0602718	0.944925	0.554093	0.774529	1	18	0.0555556
GRIP1	214018_at				0.825039	0.326873	0.505861	0.443286	0.536291	0.289734	0.732956	0.376571	0.0109367	0.906119	0.245232	0.575082	0.1861	0.306685	0.982692	0.937177	0.311826	0.46089	1	18	0.0555556
HABP2	206010_at				0.808623	0.979712	0.550995	0.497081	0.598483	0.309838	0.180232	0.308976	0.228112	0.493871	0.426299	0.291048	0.652634	0.713041	0.400562	0.228307	0.44764	0.0359796	1	18	0.0555556
HMGCS2	204607_at				0.148362	0.177981	0.347738	0.409623	0.711519	0.705939	0.18041	0.125506	0.254933	0.383657	0.858853	0.0921117	0.360372	0.297519	0.299115	0.950329	0.0231435	0.264143	1	18	0.0555556
HNF1B	208135_at				0.780538	0.452862	0.628061	0.367471	0.624937	0.175928	0.0800017	0.157904	0.000437239	0.904644	0.200888	0.654865	0.267523	0.819	0.590106	0.564612	0.451689	0.415097	1	18	0.0555556
HOXA5	213844_at				0.111324	0.153021	0.821713	0.614584	0.942081	0.897643	0.103021	0.065138	0.0906275	0.508786	0.239165	0.294041	0.218226	0.525959	0.0392428	0.509977	0.76263	0.327397	1	18	0.0555556
HPD	206024_at				0.568498	0.221246	0.744949	0.784657	0.178699	0.711514	0.590802	0.291493	0.0139261	0.711238	0.51552	0.565946	0.509554	0.079878	0.0934738	0.593121	0.527115	0.173528	1	18	0.0555556
IFNA8	207932_at				0.783769	0.569209	0.960353	0.685084	0.816527	0.900778	0.798355	0.439235	0.0469322	0.0872293	0.962279	0.269234	0.587218	0.180022	0.607311	0.125987	0.73877	0.725666	1	18	0.0555556
IFNW1	207817_at				0.819763	0.447233	0.999376	0.947165	0.89616	0.4436	0.542943	0.250897	0.0119685	0.68569	0.771005	0.640172	0.664083	0.11292	0.575377	0.089072	0.912857	0.166284	1	18	0.0555556
INTS8	218905_at				0.414836	0.574614	0.232416	0.249011	0.392626	0.345974	0.524381	0.993422	0.0112042	0.68795	0.381496	0.750336	0.125546	0.862763	0.0973133	0.0599347	0.17683	0.0763377	1	18	0.0555556
IRAK3	213817_at				0.173167	0.328221	0.0130898	0.315473	0.132815	0.351118	0.693801	0.318278	0.937996	0.160965	0.419237	0.701437	0.693786	0.103814	0.524217	0.843336	0.63512	0.80054	1	18	0.0555556
KCNQ1	211217_s_at				0.808725	0.836567	0.632739	0.621901	0.237854	0.825044	0.167392	0.194929	0.0638276	0.932187	0.25872	0.790642	0.325505	0.744005	0.519522	0.901085	0.089223	0.000359922	1	18	0.0555556
KCNQ1DN	220629_at				0.420388	0.147808	0.0691407	0.880742	0.158767	0.831108	0.29439	0.814623	0.000830882	0.54349	0.238827	0.329036	0.495899	0.135681	0.496475	0.542276	0.892861	0.982674	1	18	0.0555556
KRT23	218963_s_at				0.0966963	0.7762	0.109302	0.0670567	0.747172	0.508644	0.570009	0.854115	0.996808	0.216934	0.541598	0.221162	0.277095	0.655034	0.0872915	0.018475	0.465285	0.247077	1	18	0.0555556
MAN2A2	219999_at				0.907831	0.423402	0.117222	0.759307	0.00402407	0.179855	0.625754	0.409048	0.470877	0.568596	0.899177	0.767875	0.0919651	0.238081	0.727464	0.556336	0.878347	0.607408	1	18	0.0555556
MCM10	220651_s_at				0.368506	0.875197	0.307853	0.898468	0.672649	0.411505	0.306564	0.345721	0.131789	0.56148	0.913434	0.00649312	0.374161	0.373279	0.153792	0.677926	0.539167	0.745097	1	18	0.0555556
MEST	202016_at				0.762285	0.655648	0.593793	0.3813	0.14574	0.674974	0.538746	0.191431	0.00333126	0.290281	0.189052	0.307273	0.257246	0.210626	0.593133	0.538447	0.622945	0.322467	1	18	0.0555556
MKRN2	218071_s_at				0.716194	0.449128	0.496405	0.322885	0.566278	0.477391	0.7289	0.769118	0.000205938	0.575322	0.297897	0.270439	0.255788	0.0650478	0.0882655	0.277605	0.130335	0.375895	1	18	0.0555556
MSI1	206333_at				0.665901	0.286258	0.485319	0.828534	0.090537	0.335964	0.209618	0.362476	0.00583845	0.523731	0.734122	0.913466	0.256487	0.311667	0.725034	0.179348	0.67953	0.883271	1	18	0.0555556
MTHFS	203433_at				0.417688	0.0595819	0.820961	0.0997999	0.107101	0.67965	0.459368	0.95219	0.167269	0.736454	0.832959	0.923621	0.644135	0.161286	0.369328	3.97e-05	0.223354	0.969222	1	18	0.0555556
MYOD1	206657_s_at				0.128779	0.57484	0.29795	0.27437	0.227219	0.123499	0.999548	0.302655	0.00533392	0.566299	0.981513	0.450793	0.919839	0.098422	0.794043	0.0770503	0.819732	0.749361	1	18	0.0555556
PDE8B	213228_at				0.668714	0.772097	0.397573	0.35138	0.762547	0.911854	0.824862	0.922781	0.365079	0.459683	0.29076	0.456042	0.11724	0.447613	0.443862	0.00649833	0.935917	0.295947	1	18	0.0555556
PHGDH	201397_at				0.632045	0.733116	0.0931759	0.34907	0.16982	0.688232	0.288956	0.0537795	0.282415	0.0121651	0.134281	0.482574	0.538006	0.177301	0.899543	0.732607	0.745949	0.51688	1	18	0.0555556
PHLDA2	209803_s_at				0.199198	0.0688033	0.994896	0.254484	0.569758	0.5698	0.935182	0.488477	0.23341	0.803091	0.759331	0.0749272	0.0129837	0.372252	0.407888	0.29091	0.561473	0.910358	1	18	0.0555556
PHOX2A	214609_at				0.982502	0.314473	0.149256	0.78748	0.265881	0.465333	0.936435	0.249329	0.00167508	0.261944	0.903763	0.90489	0.370312	0.573343	0.359828	0.422993	0.253595	0.913984	1	18	0.0555556
PLEKHF2	218640_s_at				0.332245	0.695358	0.0564278	0.192976	0.160423	0.37959	0.347599	0.355278	0.00384399	0.964574	0.212013	0.389189	0.169895	0.751137	0.126341	0.627459	0.10646	0.0603937	1	18	0.0555556
PLEKHS1	219857_at				0.160241	0.122733	0.583699	0.816741	0.120673	0.314834	0.903459	0.285734	0.316433	0.214387	0.566832	0.558079	0.401201	0.225537	0.832279	0.33308	0.037751	0.834352	1	18	0.0555556
PSMB3	201400_at				0.656022	0.513321	0.909667	0.342398	0.0733527	0.888956	0.970898	0.450075	0.00287807	0.831676	0.373594	0.654939	0.810101	0.27501	0.356312	0.443819	0.848101	0.101815	1	18	0.0555556
PSMD6	202753_at				0.944977	0.368512	0.655921	0.732545	0.110287	0.170678	0.32531	0.429199	0.000728928	0.323664	0.411007	0.925488	0.322959	0.836779	0.0993396	0.622842	0.3172	0.791572	1	18	0.0555556
PSMD9	209334_s_at				0.469979	0.81921	0.23199	0.238879	0.370792	0.379807	0.868129	0.663931	0.652543	0.150957	0.124382	0.100711	0.0057427	0.459656	0.184736	0.977468	0.822124	0.944053	1	18	0.0555556
PTPRR	206084_at				0.595667	0.532852	0.760386	0.726148	0.767163	0.948006	0.190749	0.229424	0.034746	0.894096	0.6045	0.34237	0.273929	0.698076	0.11047	0.0684888	0.526478	0.403237	1	18	0.0555556
PXN	211823_s_at				0.42853	0.526811	0.381001	0.376651	0.840891	0.483113	0.395681	0.402923	0.312618	0.833912	0.174753	0.103656	0.135423	0.234604	0.1343	0.0402412	0.485929	0.277393	1	18	0.0555556
RBL2	212332_at				0.0152288	0.966217	0.121042	0.481935	0.110776	0.453206	0.147889	0.564611	0.171026	0.66038	0.223245	0.873674	0.0534909	0.714796	0.661607	0.256382	0.915763	0.718793	1	18	0.0555556
RPGRIP1L	213959_s_at				0.207268	0.279721	0.911567	0.40853	0.778072	0.311688	0.142386	0.117211	0.0665662	0.890795	0.464156	0.290117	0.511984	0.00625801	0.396722	0.665392	0.707386	0.08543	1	18	0.0555556
RPS13	200018_at				0.802293	0.679905	0.0956799	0.335255	0.0709804	0.258716	0.331082	0.19561	0.0866557	0.205808	0.879125	0.534408	0.665202	0.172573	0.0437623	0.936078	0.555424	0.0941667	1	18	0.0555556
SETD1B	213153_at				0.183886	0.389929	0.113689	0.285532	0.189657	0.282591	0.195435	0.0345773	0.840106	0.522921	0.618076	0.431662	0.220804	0.150582	0.79461	0.383089	0.847881	0.564103	1	18	0.0555556
TNKS2	218228_s_at				0.770555	0.409204	0.604829	0.864602	0.264745	0.224425	0.577833	0.519494	0.192829	0.101281	0.203391	0.789792	0.488906	0.0537664	0.053784	0.0017707	0.564983	0.096487	1	18	0.0555556
USH1C	205137_x_at				0.161324	0.592695	0.682763	0.802214	0.520779	0.57977	0.212834	0.292493	0.836049	0.754639	0.372606	0.797052	0.270319	0.202225	0.250391	0.426826	0.357985	0.0310965	1	18	0.0555556
ARNT2	202986_at				0.996671	0.822818	0.67665	0.39061	0.369374	0.0911634	0.676881	0.992272	0.214243	0.207367	0.439502	0.812424	0.354524	0.18753	0.412888	0.981604	0.883886	0.843994	0	18	0
C10orf47	230051_at				0.103594	0.389269	0.317003	0.399074	0.24652	0.551484	0.502887	0.370271		0.0669592	0.51719	0.80063	0.793526		0.152991			0.102549	0	14	0
C11orf54	238946_at				0.630941	0.145088	0.188357	0.569365	0.59763	0.777128	0.339378	0.887551		0.190251	0.605321	0.218992	0.485663		0.746216			0.600822	0	14	0
C11orf75	219806_s_at				0.642991	0.942546	0.63619	0.804185	0.400493	0.694011	0.307425	0.677995	0.185868	0.422956	0.30761	0.14639	0.141796	0.986213	0.0977877	0.587226	0.154326	0.75242	0	18	0
C12orf43	219022_at				0.326319	0.305057	0.269389	0.269971	0.533032	0.343681	0.225144	0.178159	0.16898	0.221563	0.253666	0.235835	0.36719	0.994419	0.278289	0.792192	0.208453	0.276464	0	18	0
C17orf78	1553486_a_at				0.797443	0.386136	0.892063	0.825945	0.73645	0.989998	0.704847	0.185978		0.537006	0.235684	0.264555	0.364295		0.20163			0.714621	0	14	0
C17orf98	244316_at				0.919732	0.172846	0.236206	0.235205	0.0686797	0.0748259	0.917388	0.839313		0.956402	0.956299	0.502077	0.190267		0.0502426			0.461508	0	14	0
C2orf74	1568658_at				0.0593805	0.448995	0.167543	0.550365	0.114797	0.334851	0.357435	0.0687334		0.462947	0.264623	0.20651	0.0816671		0.139476			0.107595	0	14	0
C8orf37	244569_at				0.407105	0.171426	0.414947	0.502696	0.192249	0.159801	0.0763949	0.171246		0.133905	0.104582	0.460195	0.473654		0.263621			0.334866	0	14	0
CIB1	201953_at				0.549853	0.336754	0.602716	0.0933833	0.0743589	0.659921	0.242754	0.772019	0.153459	0.174141	0.851601	0.685062	0.524945	0.343941	0.387252	0.0960769	0.603817	0.211036	0	18	0
COL4A4	229779_at				0.941916	0.79077	0.529092	0.3095	0.851272	0.681342	0.751708	0.781		0.449647	0.510319	0.0675201	0.180137		0.264809			0.297333	0	14	0
COX6A1	200925_at				0.416141	0.976066	0.56575	0.529234	0.941692	0.359968	0.449475	0.190347	0.317619	0.415374	0.60311	0.351481	0.652495	0.558048	0.5096	0.143423	0.893782	0.994037	0	18	0
CPA2	206212_at				0.218944	0.263557	0.304817	0.120631	0.637664	0.400778	0.597015	0.0868761	0.922883	0.659897	0.380598	0.731412	0.859595	0.952828	0.607367	0.878137	0.932994	0.430374	0	18	0
CPA5	240744_at				0.346387	0.60565	0.361521	0.259596	0.136621	0.160355	0.856287	0.548527		0.740877	0.0864226	0.273334	0.0760555		0.856106			0.568318	0	14	0
CRMP1	202517_at				0.70412	0.208564	0.0783218	0.186559	0.358972	0.168794	0.458461	0.542696	0.856926	0.721827	0.39424	0.941407	0.146493	0.585627	0.417548	0.809852	0.180105	0.307444	0	18	0
DEFB108B	1561165_a_at				0.284633	0.91135	0.526425	0.983069	0.54063	0.618334	0.912003	0.891422		0.94951	0.778584	0.949075	0.0784231		0.405197			0.174232	0	14	0
DMRTA1	244725_at				0.418989	0.0887327	0.299703	0.393351	0.593528	0.254703	0.993146	0.490998		0.91383	0.504903	0.136134	0.716533		0.861507			0.47451	0	14	0
ESRP1	225846_at				0.65068	0.393453	0.705569	0.878862	0.117934	0.413701	0.959726	0.502636		0.483109		0.0658373	0.108251		0.594498			0.644574	0	13	0
EVX1	231706_s_at				0.892625	0.568629	0.487803	0.47697	0.893407	0.712583	0.607703	0.46023		0.360304	0.411136	0.606071	0.442986		0.983624			0.709011	0	14	0
FTO	209702_at				0.424781	0.266929	0.654313	0.869085	0.794186	0.965491	0.315389	0.283676	0.542876	0.830728	0.388834	0.684824	0.654237	0.0811498	0.19018	0.611427	0.376488	0.47089	0	18	0
GATC	214711_at				0.486638	0.782619	0.480049	0.988117	0.615689	0.363248	0.126025	0.232371	0.501839	0.172374	0.613341	0.384741	0.484291	0.146234	0.754681	0.192681	0.638828	0.44716	0	18	0
GCN1L1	216232_s_at				0.25044	0.30786	0.46749	0.136777	0.885665	0.620608	0.639544	0.583192	0.095863	0.3205	0.780001	0.590274	0.336824	0.263166	0.0546913	0.24731	0.380466	0.344897	0	18	0
HOXA6	208557_at				0.340846	0.103704	0.380574	0.472424	0.0552076	0.658584	0.168052	0.988512	0.065027	0.765619	0.156864	0.205863	0.300098	0.860348	0.889091	0.534732	0.0739336	0.167899	0	18	0
IRX3	229638_at				0.948124	0.585782	0.0678238	0.36246	0.937756	0.31461	0.638335	0.627619		0.461371	0.251682	0.235878	0.393207		0.54257			0.950945	0	14	0
LASP1	200618_at				0.771587	0.879228	0.0657828	0.110705	0.114568	0.279501	0.960272	0.616635	0.886005	0.0764207	0.260225	0.637263	0.072117	0.443404	0.0726428	0.99636	0.145878	0.405212	0	18	0
MORN3	237211_x_at				0.970725	0.199454	0.497738	0.801156	0.651752	0.826285	0.414928	0.0977618		0.836339	0.392837	0.365637	0.076454		0.727711			0.760661	0	14	0
MRGPRX3	1553293_at				0.529028	0.935224	0.880052	0.37544	0.750962	0.947261	0.477194	0.114276		0.715621	0.325536	0.70608	0.669379		0.908483			0.977872	0	14	0
MRGPRX4	1553504_at				0.571496	0.414758	0.694256	0.981623	0.23798	0.733418	0.743084	0.797233		0.825317	0.841105	0.371411	0.390562		0.467024			0.228752	0	14	0
NDUFAF6	235509_at				0.966444	0.343991	0.949613	0.743417	0.961803	0.918661	0.579271	0.338171		0.508901	0.0589624	0.917743	0.48993		0.147186			0.223777	0	14	0
O3FAR1	240856_at				0.973763	0.447378	0.611897	0.996606	0.159654	0.498012	0.0915727	0.450271		0.352455	0.360698	0.56507	0.303032		0.0926668			0.64075	0	14	0
P2RX4	204088_at				0.328822	0.18813	0.42397	0.999283	0.245008	0.986762	0.872052	0.646816	0.11414	0.48178	0.331952	0.208354	0.127415	0.63887	0.263307	0.488666	0.0848274	0.334127	0	18	0
PDE2A	204134_at				0.666581	0.777432	0.347812	0.394506	0.311012	0.556511	0.218114	0.211021	0.0993757	0.578518	0.482547	0.0623816	0.0822448	0.573151	0.92211	0.972004	0.717908	0.739223	0	18	0
PDE6C	211093_at				0.965714	0.726565	0.543889	0.717002	0.4678	0.308603	0.587478	0.73794	0.110434	0.326065	0.052702	0.424688	0.0860007	0.439526	0.455741	0.680856	0.291345	0.27543	0	18	0
PLA2G1B	206311_s_at				0.405368	0.760044	0.566294	0.0609899	0.779368	0.0840954	0.767552	0.979912	0.676662	0.69597	0.618403	0.35951	0.24348	0.941844	0.314998	0.33004	0.397725	0.090594	0	18	0
POP5	204839_at				0.164779	0.55125	0.468056	0.163451	0.791133	0.61678	0.143429	0.0941825	0.0515127	0.970957	0.159023	0.22149	0.0775385	0.645454	0.538084	0.553463	0.836048	0.163755	0	18	0
PRICKLE2	225968_at				0.43785	0.909226	0.351356	0.219168	0.262118	0.27006	0.199228	0.787099		0.96449	0.202871	0.470814	0.815756		0.623455			0.744295	0	14	0
RCCD1	226488_at				0.202231	0.908337	0.150507	0.0753244	0.69552	0.922181	0.786051	0.694113		0.518639	0.318675	0.150941	0.913943		0.464852			0.108048	0	14	0
RPL32	200674_s_at				0.197318	0.247897	0.273651	0.435506	0.570181	0.926501	0.629963	0.527232	0.593014	0.313972	0.917954	0.848267	0.858364	0.0506445	0.322296	0.0609137	0.88062	0.250944	0	18	0
S100Z	1554876_a_at				0.215289	0.576632	0.311641	0.398826	0.95121	0.724371	0.521407	0.35273		0.134882	0.115989	0.726688	0.926991		0.116367			0.47418	0	14	0
SAAL1	225614_at				0.967494	0.096999	0.632979	0.142035	0.344712	0.0643691	0.884496	0.737174		0.446216	0.274201	0.236983	0.497965		0.154414			0.425549	0	14	0
SLC30A8	239983_at				0.783548	0.77517	0.873006	0.126917	0.567541	0.115416	0.120406	0.551344		0.376228	0.693217	0.13743	0.188438		0.70409			0.116206	0	14	0
SYT8	232802_at				0.587338	0.752045	0.34153	0.521822	0.892122	0.296833	0.197115	0.117554		0.109665	0.0898713	0.997887	0.440069		0.560306			0.815509	0	14	0
TADA2A	210537_s_at				0.143983	0.478336	0.478322	0.641264	0.541649	0.908747	0.464451	0.0768777	0.0814504	0.870734	0.267537	0.288271	0.677438	0.058381	0.720658	0.849641	0.227086	0.479342	0	18	0
TBC1D14	224622_at				0.221701	0.409264	0.787011	0.656707	0.454617	0.775275	0.965939	0.598712		0.931911	0.0792989	0.391882	0.203545		0.769337			0.0725192	0	14	0
TECTB	1553656_at				0.924706	0.820996	0.076367	0.957192	0.0959126	0.831727	0.792462	0.74201		0.796593	0.229246	0.531546	0.112957		0.120898			0.513741	0	14	0
TIMP4	206243_at				0.797887	0.65323	0.0535683	0.197994	0.159023	0.464118	0.713755	0.378145	0.0670385	0.549908	0.618273	0.269944	0.534205	0.172285	0.414389	0.882904	0.338657	0.911177	0	18	0
TPH2	1555332_at				0.973745	0.827055	0.735372	0.8445	0.752094	0.742117	0.843095	0.474856		0.620273	0.780966	0.351291	0.642077		0.820481			0.245842	0	14	0
TRPM5	223935_at				0.805506	0.552715	0.575686	0.921633	0.0504242	0.552222	0.635239	0.64989		0.433555	0.565869	0.294375	0.570615		0.426457			0.0594943	0	14	0
UPF2	203519_s_at				0.321229	0.867962	0.709439	0.469295	0.568682	0.98632	0.291652	0.432893	0.0648242	0.800659	0.0826049	0.802378	0.410976	0.0742939	0.123835	0.71366	0.165606	0.0973654	0	18	0
ZBED3	235109_at				0.995312	0.783864	0.191332	0.948864	0.7485	0.499771	0.963503	0.334752		0.989799	0.278421	0.890094	0.0838544		0.252268			0.403584	0	14	0
AARD
BLOC1S4
C4orf50
CHCHD2P9
CPA4
CYP26C1
GDPGP1
GPR179
KRTAP5-6
LOC100129480
LOC338799
LOC93622
2012-03-05
MRGPRE
MRGPRG
NBPF7
ST13P5
ST20-MTHFS
TRHDE-AS1
VSTM5
ZNF774

## Sheet: genes_nearby_obesity_SNP
GSE				GSE474(1)	GSE474(2)	GSE9624	GSE10946	GSE15653	GSE18897(1)	GSE18897(2)	GSE29718(1)	GSE28005	GSE2508(1)	GSE2508(2)	GSE25401	GSE29718(2)	GSE29718(3)	count（p<=0.05）	Total	Percentages	Tissues of dysregulated genes with top highly differencial expression
Group				group1	group2	group3	group4	group5	group6	group7	group8	group9	group10	group11	group12	group13	group14
GPL				HG-U133A	HG-U133A	HG-U133_Plus_2	HG-U133_Plus_2	HG-U133A	HG-U133_Plus_2	HG-U133_Plus_2	HuGene-1_0-st	HG-U133_Plus_2	HG_U95B	HG_U95B	HuGene-1_0-st	HuGene-1_0-st	HuGene-1_0-st
Tissues				skeletal muscle	skeletal muscle	omental adipose tissue	cumulus cells	liver	blood	blood	visceral tissue	subcutaneous adipose tissue	subcutaneous adipose tissue	subcutaneous adipose tissue	subcutaneous adipose tissue	subcutaneous adipose tissue	subcutaneous adipose tissue
gene	Affymetrix probe-ID
NCKAP5L	231865_at	59196_at	7963134			0.257391	0.0401632		0.0215974	0.0372287	0.548673	0.0263568	0.0305489	0.0292152	0.0172539	0.576093	0.588512	7	11	0.636364	cumulus cells，blood,subcutaneous adipose tissue
SP1	1553685_s_at	50335_at	7955787			0.0372085	0.726501		0.0182867	0.0225056	0.711437	0.0373867	0.000986852	0.000326361	0.000188327	0.33825	0.875767	7	11	0.636364	omental adipose tissue，blood，subcutaneous adipose tissue
ITGA5	201389_at		7963786	0.00595025	0.0403141	0.287703	0.868871	0.00303785	0.00793003	0.0280292	0.266565	0.00579841			1.11e-05	0.713655	0.866864	7	12	0.583333	skeletal muscle，liver,blood,subcutaneous adipose tissue
TOMM5	228053_s_at	56416_at				0.0815734	0.227662		0.000195404	0.00267091		0.0495807	0.04899	0.623143				4	7	0.571429	omental adipose tissue，blood，subcutaneous adipose tissue
HSP90AB1	1557910_at		7895585			0.0403527	0.276284		0.0196184	2.16e-05	0.0325026	0.240533			0.000385893	0.0662199	0.539878	5	9	0.555556	omental adipose tissue，blood，subcutaneous adipose tissue
BAP1	1555735_a_at		8087885			0.00611088	0.032415		0.0440917	0.0229178		0.0638565			0.602247	0.717398	0.797497	4	8	0.5	omental adipose tissue，cumulus cells，blood，subcutaneous adipose tissue
GRB14	206204_at		8056327	0.0305544	0.000446455	0.0109335	0.161632	0.0478775	0.368196	0.741599	0.493152	0.0134373			0.045048	0.541424	0.695083	6	12	0.5	skeletal muscle，omental adipose tissue，liver,subcutaneous adipocytes
ABHD14B	224821_at	45241_at	8087825			0.112529	0.809669		0.00424817	0.0181388	0.966218	0.615031	0.0321614	0.0230137	0.0388389	0.210909	0.41617	5	11	0.454545
DDX54	219111_s_at		7966568	0.200703	0.0109406	0.621382	0.322376	0.00129098	0.00126339	0.000118146		0.0737476			0.125376	0.00462279	0.574457	5	11	0.454545
GLIPR2	225604_s_at	57228_at	8155192			0.347519	0.13743		2.04e-05	1.1e-05	0.494714	0.631304	0.0168582	0.00072906	5.25e-06	0.163425	0.455774	5	11	0.454545
LYPLAL1	230174_at	47139_at	7909801			0.795688	0.74726		0.00284138	0.00457478	0.0432973	0.195291	0.296419	0.495815	0.00597414	0.0474654	0.813447	5	11	0.454545
MADD	210252_s_at		7939767	0.051579	0.0208399	0.0459405	0.231322	0.0696776	0.00159306	0.0379289		0.056167			0.000433423	0.588295	0.343671	5	11	0.454545
NMNAT3	228090_at	58237_at	8091087			0.178431	0.105294		0.00610162	0.00291614	0.347476	0.0378224	0.0197799	0.00263308	0.141485	0.601638	0.0581786	5	11	0.454545
PVRL2	232078_at	50318_at	8029507			0.0437679	0.708644		0.0770846	0.0470025	0.211725	0.30236	0.00862995	0.000331715	0.00779406	0.590064	0.794148	5	11	0.454545
RNF146	223886_s_at	44839_s_at	8121927			0.185967	0.250467		0.00528496	0.00297766	0.933993	0.0147272	0.632849	0.0322361	0.0143966	0.138995	0.987336	5	11	0.454545
RPL7L1	225515_s_at	49433_at	8180356			0.0456527	0.384734		0.0220959	0.00598726	0.675737	0.0366532	0.0241888	0.142731	0.11944	0.259772	0.912619	5	11	0.454545
SENP2	222523_at	55041_at	8084607			0.260878	0.379808		0.00489885	0.0206724	0.501689	0.0277926	0.0764573	0.00177497	0.000117369	0.5416	0.774312	5	11	0.454545
SLC39A13	225277_at	46687_at	7939805			0.313517	0.44672		0.0426712	0.0022737	0.330474	0.00376294	0.0296841	0.778672	0.000487999	0.122947	0.359946	5	11	0.454545
SLC9B2	235155_at	48280_at	8102050			0.850626	0.439249		0.00705271	0.012102	0.317332	0.00369305	0.186492	0.0250174	0.0073397	0.973592	0.455047	5	11	0.454545
TMEM9B	222507_s_at	56531_at	7946439			0.254094	0.0397089		0.000711653	0.00215184	0.930604	0.891732	0.000787797	0.0120655	0.0916687	0.282186	0.931991	5	11	0.454545
CISD2	226686_at		8096663			0.0767166	0.726838		7.77e-05	0.000112876	0.963609	0.043879			0.000153554	0.287169	0.181005	4	9	0.444444
CUTA	221488_s_at	56360_at	8125752	0.45313	0.810402	0.685848	0.553778	0.825545	2.29e-05	0.00242635	0.409012	0.0112144	0.00247881	0.0109563	0.0480053	0.0854711	0.726169	6	14	0.428571
AP1B1	205423_at		8075217	0.668889	0.586611	0.183844	0.402926	0.00169314	0.00299724	0.0412804	0.298205	0.0133028			0.000106895	0.758711	0.74299	5	12	0.416667
ATG13	203364_s_at		7939676	0.366912	0.370336	0.0104875	0.487386	0.0385586	0.000486605	0.0221427	0.928661	0.0268047			0.888595	0.302124	0.937018	5	12	0.416667
BANK1	219667_s_at		8096617	0.0315533	0.0172727	0.042053	0.186282	0.0283063	0.0312817	0.93601	0.190703	0.600002			0.480699	0.899086	0.932917	5	12	0.416667
MAP2K5	204756_at		7984408	0.823384	0.491836	0.0269041	0.00762737	0.185493	0.00010593	5.16e-05	0.367972	0.867045			0.0306408	0.110988	0.503474	5	12	0.416667
TOMM40	202264_s_at		8029521	0.391385	0.137308	0.45859	0.403425	0.00152722	0.0105794	0.00399933	0.202981	0.0304865			0.0366635	0.998845	0.571081	5	12	0.416667
TUBA1A	201090_x_at		7963054	0.372998	0.661804	0.0496846	0.255741	0.793909	0.0130229	0.0274926	0.414862	0.00386122			0.00210044	0.153274	0.890576	5	12	0.416667
TUBA1C	212639_x_at		7955179	0.206183	0.426288	0.0511348	0.217511	0.602089	0.0135979	0.0447075	0.00319327	0.00300081			3.34e-05	0.223976	0.557733	5	12	0.416667
ZNF587	219981_x_at		8039692	0.195486	0.288476	0.947029	0.308204	0.348187	0.0411111	0.0137557	0.302427	0.0256869			0.0497834	0.0465907	0.18904	5	12	0.416667
CREBRF	238476_at	44651_at	8110032			0.0318707	0.239058		0.00336202	5.95e-05		0.0173816	0.94511	0.639812	0.128576	0.209922	0.799137	4	10	0.4
DIP2B	224872_at	53338_at	7955376			0.83684	0.122953		0.00144728	0.00892056		0.48403	0.000570708	0.776322	0.000676635	0.770974	0.424476	4	10	0.4
PRR24	227325_at					0.838638	0.202262		0.00914724	0.0481619		0.0555464						2	5	0.4
PIK3CB	212688_at	51223_at	8091009	0.369662	0.535518	0.00207606	0.319088	0.0172426	0.148592	0.335787		0.0131133	0.826237	0.0129877	0.00252006	0.431708	0.462585	5	13	0.384615
SLX1B	218317_x_at			0.118662	0.308482	0.0122755	0.475682	0.0716992	0.00172598	0.014172		0.580697						3	8	0.375
C9orf72	225919_s_at	50237_at	8160531			0.836309	0.211557		0.000828067	0.00230304	0.700221	0.00164941	0.991391	0.0495025	0.979446	0.444327	0.333267	4	11	0.363636
CADM2	235118_at	45043_at	8081036			0.0470594	0.969675		0.269056	0.77832	0.468259	0.0182264	0.651493	0.0439678	9.14e-05	0.828401	0.483401	4	11	0.363636
CEBPG	225527_at	54985_at	8027566			0.0427651	0.540382		0.0175489	0.00720174	0.694468	0.835391	0.0276491	0.630861	0.406354	0.560957	0.788222	4	11	0.363636
CEP70	238154_at	45198_at	8090988			0.369678	0.06095		0.017889	0.0238468	0.616188	0.114155	0.0137254	0.400263	3.05e-05	0.396937	0.932978	4	11	0.363636
COX14	225772_s_at	45249_at	7955358			0.142615	0.949411		0.393546	0.192561	0.860063	0.00446985	0.0158986	0.000911805	3.93e-08	0.427904	0.761075	4	11	0.363636
CPEB4	224831_at	57169_at	8110055			0.340858	0.750798		0.000330326	4.87e-05	0.67161	0.519249	0.0327795	0.0217181	0.0913174	0.843114	0.652184	4	11	0.363636
DNAJB11	226006_at	50349_at	8084634			0.159778	0.518753		0.000140354	0.00980105	0.435905	0.170045	0.00299517	0.10071	0.01505	0.460664	0.776697	4	11	0.363636
FGFR1OP2	223263_s_at	57525_at	7954492			0.867511	0.438859		0.0063161	0.00246501	0.766395	0.00625721	0.00181385	0.11924	0.87087	0.8147	0.689472	4	11	0.363636
ITPRIPL2	228074_at	47969_at	7993622			0.220937	0.734421		0.0439971	0.00402336	0.276504	0.765059	0.00348132	0.172134	0.00959602	0.437606	0.627939	4	11	0.363636
MAP3K13	226556_at	46133_at	8084589			0.520671	0.0451017		0.0189887	0.14157	0.405989	0.749405	0.17331	0.0373768	0.0429449	0.705771	0.85802	4	11	0.363636
MNF1	224448_s_at	51964_at	8125775			0.654874	0.585982		0.538109	0.726759	0.929968	0.0079377	0.0370768	0.0215375	0.340804	0.0129538	0.318777	4	11	0.363636
MTCH2	222403_at	50279_at	7947934			0.223812	0.727755		0.0094673	0.023841	0.699224	0.0779668	0.232679	0.0485584	0.00388023	0.635472	0.762116	4	11	0.363636
NDFIP2	224802_at	53740_at	7969544			0.0533138	0.612162		0.00469372	0.0120324	0.510075	0.03117	0.517513	0.101124	0.000328337	0.752645	0.752795	4	11	0.363636
NDUFS3	223808_s_at	43477_g_at	7939825			0.125243	0.995356		0.0370653	0.13473	0.443292	0.249844	0.0361954	0.0427967	0.0146177	0.866108	0.646878	4	11	0.363636
NFKBIE	203927_at		8126666	0.986915	0.637913	0.613887	0.522735	0.00985093	0.0392789	0.0382129		0.122549			0.0444069	0.546922	0.316825	4	11	0.363636
POLR1D	218258_at		7968254	0.664486	0.14935	0.738989	0.748938	0.0297519	0.00153593	0.00381516		0.145792			0.00305044	0.312337	0.326211	4	11	0.363636
PTAR1	243995_at	44664_at	8161632			0.322708	0.388704		0.0375793	0.0180121	0.547787	0.0487942	0.128896	0.596932	0.0264771	0.240972	0.5515	4	11	0.363636
PTPMT1	225901_at	43477_g_at	7939818			0.424492	0.899887		0.0384105	0.310732	0.526355	0.607567	0.0361954	0.0427967	0.00226026	0.965774	0.716831	4	11	0.363636
PTRHD1	226243_at	58300_g_at	8050763			0.420829	0.128573		0.00816662	0.0130029	0.315994	0.0182858	0.123099	0.625218	0.34822	0.0168074	0.557232	4	11	0.363636
SYT17	229053_at	55370_at	7993624			0.144856	0.804724		0.373327	0.630458	0.835316	0.000922055	0.0100211	0.00249025	4.21e-05	0.247074	0.75371	4	11	0.363636
TMC5	222904_s_at	47890_at	7993638			0.293591	0.396714		0.0662211	0.0112113	0.975748	0.0260052	0.926283	0.371157	0.00863767	0.046897	0.503474	4	11	0.363636
ZCCHC7	226496_at	56613_at	8155234			0.0185854	0.713988		0.00766298	0.344299	0.245827	0.335297	0.852871	0.00366719	0.0124541	0.248155	0.481261	4	11	0.363636
ZNF302	228392_at	57633_f_at	8027674			0.454592	0.608604		0.00149925	0.0130334	0.572742	0.024495	0.00080968	0.367786	0.0581452	0.695851	0.599268	4	11	0.363636
CCDC101	221822_at	48117_at	7994362	0.721728	0.104009	0.00695749	0.148342	0.0199268	0.00500356	0.0126215	0.21271	0.342096	0.695697	0.60137	0.0334651	0.272846	0.578494	5	14	0.357143
EIF3F	200023_s_at	49991_at	7895626	0.506344	0.002291	0.356008	0.673431	0.882496	0.11433	0.0638486	0.0408958	0.0139322	0.0731001	0.00604937	0.00555653	0.532684	0.993919	5	14	0.357143
IPO7	200992_at	47570_at	7938313	0.186902	0.00206181	0.0407047	0.506754	0.00572999	0.0731501	0.00655647	0.694414	0.176095	0.262711	0.22045	0.432973	0.0138382	0.274037	5	14	0.357143
ITSN2	209898_x_at	43568_at	8050719	0.330671	0.225823	0.0279806	0.16348	0.0096048	0.00167864	0.01809	0.267829	0.396581	0.4088	0.798166	0.624582	0.038263	0.58192	5	14	0.357143
OPA3	206357_at	45567_s_at	8037608	0.940615	0.243926	0.712536	0.205987	0.0416542	0.0201615	0.132081	0.939096	0.0152576	0.00804032	0.0116156	0.282157	0.471435	0.886013	5	14	0.357143
PTBP2	218683_at	51249_at	7903188	0.916767	0.413944	0.0825048	0.307436	0.00510922	0.00108795	0.0055008	0.289509	0.503311	0.165902	0.482761	0.0101541	0.0167526	0.479368	5	14	0.357143
RNF38	218528_s_at	43485_s_at	8161192	0.976434	0.124767	0.126348	0.310702	0.00224917	0.00593883	0.00132939	0.54993	0.0310082	0.47956	0.00381077	0.0590473	0.564647	0.0859978	5	14	0.357143
ADCY3	209320_at		8050766	0.496689	0.757871	0.0295979	0.456485	0.16882	0.0467129	0.295977	0.476615	0.011919			0.00666393	0.499907	0.549765	4	12	0.333333
BAK1	203728_at		8125766	0.160851	0.419141	0.251858	0.271128	0.659089	0.00646635	0.0045647	0.909102	0.000876704			0.102956	0.024482	0.487708	4	12	0.333333
CABP7	243173_at		8072266			0.0180873	0.0402339		0.923544	0.32307	0.442765	0.0326219			0.994675	0.784791	0.871303	3	9	0.333333
CCDC65	1552321_a_at		7955156			0.0279344	0.728593		0.00344713	0.00570458	0.953315	0.379422			0.199279	0.995103	0.0921317	3	9	0.333333
CLPTM1	201640_x_at		8029560	0.300044	0.689405	0.121125	0.684203	0.0105255	0.0160334	0.0258608	0.654523	0.0358685			0.989603	0.62938	0.679386	4	12	0.333333
COCH	1554241_at		7973797			0.00436476	0.974953		0.376242	0.747985	0.254628	0.010782			0.303007	0.823503	0.0111488	3	9	0.333333
DMPK	37996_s_at		8037657	0.576911	0.760708	0.348443	0.540133	0.073172	0.0082223	0.0193664	0.426856	0.0104291			0.0253117	0.356984	0.236849	4	12	0.333333
EIF4A2	200912_s_at		8084694	0.556379	0.752073	0.570451	0.138491	0.348916	0.0116627	0.0380983	0.447231	0.0235			2.35e-05	0.664342	0.463817	4	12	0.333333
EIF4B	211937_at		8135268	0.144061	0.00385039	0.918168	0.363916	0.107695	0.021469	0.0202964	0.0868582	0.210013			4.04e-05	0.177822	0.240863	4	12	0.333333
EPRS	200842_s_at		7924351	0.306138	0.904852	0.361924	0.293733	0.629544	0.0210704	0.0031991	0.37207	0.0118468			0.0225257	0.293007	0.803703	4	12	0.333333
ESPL1	207132_x_at		7955768	0.140751	0.026817	0.913547	0.117239	0.00716479	0.000225842	0.00325177	0.560126	0.212401			0.188377	0.596975	0.365241	4	12	0.333333
FANCL	218397_at		8052382	0.261	0.560469	0.874808	0.36527	0.00193279	0.016613	0.0499341	0.249655	0.86465			0.0194566	0.918964	0.67606	4	12	0.333333
FEM1B	212373_at		7984470	0.582329	0.678316	0.168771	0.553874	0.0330513	0.00584483	0.0137448	0.407956	0.176693			0.67695	0.00207427	0.918578	4	12	0.333333
GFM2	225392_at		8112647			0.780352	0.973047		0.0182181	0.0477372	0.032361	0.4614			0.166118	0.843356	0.591295	3	9	0.333333
GLYCTK	238518_x_at		8080212			0.461742	0.823809		0.0294704	0.0504182	0.227396	0.00260114			0.0226498	0.830836	0.913631	3	9	0.333333
HNRNPA1	200016_x_at		8034313	0.708489	0.0125095	0.0100132	0.674342	0.0357455	0.0571264	0.28112	0.756848	0.263635			0.00842906	0.657784	0.847821	4	12	0.333333
KLHDC3	214383_x_at		8119648	0.00830182	0.0354767	0.00902496	0.322686	0.339158	0.000817718	0.129976	0.60778	0.14426			0.864292	0.46298	0.960404	4	12	0.333333
LMAN1	224629_at		8023561			0.0208908	0.655059		0.00916403	0.00251616	0.94056	0.370413			0.221729	0.374415	0.802322	3	9	0.333333
LNX2	227569_at		7970716			0.422514	0.879412		0.00840044	0.00720848	0.0591315	0.161685			0.00249511	0.416793	0.839878	3	9	0.333333
LY86-AS1	1553428_at		8123760			0.108175	0.865043		0.748783	0.0125633	0.0335731	0.651083			0.183801	0.242332	0.00517082	3	9	0.333333
MBOAT1	227379_at		8124166			0.373651	0.0249659		0.0135432	0.00622091	0.938436	0.61353			0.227228	0.793987	0.512816	3	9	0.333333
MRPS22	226257_x_at		8083011			0.79693	0.842617		0.0249542	0.00199985	0.0891653	0.152146			0.031159	0.688258	0.708013	3	9	0.333333
MVP	202180_s_at		7994659	0.855421	0.248089	0.295599	0.535731	0.0326731	0.000965418	0.111693	0.0506694	0.000403011			1.29e-06	0.475063	0.489954	4	12	0.333333
NCOA1	209107_x_at		8040552	0.78272	0.972202	0.291616	0.8837	0.0321101	0.0332733	0.0385966	0.84823	0.0369246			0.987995	0.852046	0.688992	4	12	0.333333
NFE2L3	236471_at		8131944			0.0415321	0.638547		0.0429825	0.647039	0.967726	0.00835197			0.191151	0.570829	0.148437	3	9	0.333333
NUP160	212709_at		7948033	0.195731	0.496257	0.215609	0.0517425	0.00258106	0.0057933	0.193619	0.271963	0.0217059			0.00049012	0.749652	0.67336	4	12	0.333333
PFDN5	207132_x_at		7955768	0.140751	0.026817	0.913547	0.117239	0.00716479	0.000225842	0.00325177	0.560126	0.212401			0.188377	0.596975	0.365241	4	12	0.333333
PHF1	40446_at		8118682	0.558283	0.0185636	0.09678	0.12565	0.0812116	0.000355087	0.00186172	0.493039	0.415287			0.000489365	0.695801	0.44694	4	12	0.333333
PPP5C	201979_s_at		8029814	0.643404	0.999257	0.00989303	0.685183	0.044043	0.153439	0.00468469	0.279763	0.0324964			0.838649	0.841954	0.789035	4	12	0.333333
PRKD2	209282_at		8037794	0.59068	0.77938	0.0290051	0.387176	0.107708	0.00388079	0.00602307	0.983668	0.0164067			0.733514	0.417027	0.816137	4	12	0.333333
PTPN11	209895_at		7958846	0.131719	0.0387447	0.0317504	0.46205	0.271246	0.47392	0.546904	0.0675841	0.0216608			0.00880472	0.819555	0.182251	4	12	0.333333
RHOBTB3	225202_at		8106986			0.874859	0.654037		0.0175037	0.0125161	0.0906302	0.0783517			0.000205904	0.12438	0.993593	3	9	0.333333
RPS10	211542_x_at		7896095	0.25648	0.0828861	0.0445732	0.0805924	0.696957	0.0286035	0.042685	0.00162475	0.14619			0.0628338	0.902644	0.478246	4	12	0.333333
SH2B1	209322_s_at		7994445	0.449372	0.629719	0.519154	0.166001	0.00305498	0.00107282	0.0355422	0.473586	0.0348158			0.118326	0.606903	0.510032	4	12	0.333333
SLC39A8	209267_s_at		8101992	0.482927	0.203488	0.142493	0.379677	0.0388736	0.000647053	0.00722671	0.407156	0.109863			0.00342803	0.387981	0.0983181	4	12	0.333333
SPN	206056_x_at		7994603	0.0180145	0.132643	0.336739	0.070974	0.408114	0.0321138	0.0245449	0.325368	0.650725			0.000831638	0.968847	0.31613	4	12	0.333333
SPRY2	204011_at		7972217	0.747567	0.900543	0.507739	0.571756	0.0199253	0.0245658	0.565313	0.219201	0.28392			0.00284541	0.904577	0.0381058	4	12	0.333333
STAB1	1555320_a_at		8080344			0.497917	0.673841		0.250103	0.0266257	0.528487	0.000525174			3.62e-07	0.424582	0.3994	3	9	0.333333
STRN3	204496_at		7978428	0.206798	0.772951	0.747935	0.551356	0.00367025	0.000276697	0.000335239	0.858234	0.127098			0.0416846	0.310968	0.443848	4	12	0.333333
SULT1A1	215299_x_at		8000590	0.451527	0.0308445	0.864992	0.465867	0.368864	0.00931232	0.040902	0.331253	0.300609			5.61e-05	0.869346	0.152762	4	12	0.333333
SULT1A2	207122_x_at		8000582	0.840484	0.999759	0.777592	0.645923	0.416993	0.00849421	0.0166581	0.00528268	0.324705			0.000611752	0.172932	0.309843	4	12	0.333333
SULT1A4	218317_x_at		7994781	0.118662	0.308482	0.0122755	0.475682	0.0716992	0.00172598	0.014172	0.265898	0.580697			0.000808361	0.160279	0.210546	4	12	0.333333
TUBA1B	211072_x_at		7963046	0.959654	0.965548	0.057079	0.291818	0.735077	0.0135444	0.0345883	0.291112	0.00329727			0.00231258	0.254623	0.963156	4	12	0.333333
VAMP4	213480_at		7922309	0.865796	0.394396	0.0224357	0.955873	0.0112817	0.000915754	0.0112179	0.778606	0.272862			0.771642	0.482716	0.282783	4	12	0.333333
ZNF550	228099_at		8039655			0.114211	0.180139		0.00188622	0.0380278	0.218117	0.0489965			0.384231	0.353883	0.605024	3	9	0.333333
ELL2	214446_at	46169_at	7921344	0.658287	0.560247	0.781811	0.461627	0.5329	0.000645341	0.000250278		0.557109	0.0284305	0.0760399	0.0062839	0.133266	0.539461	4	13	0.307692
IQCK	213392_at	58444_at	7993713	0.389962	0.246136	0.968164	0.481416	0.0323498	0.223435	0.929319		0.0280949	0.012178	0.00204784	0.178042	0.619408	0.526743	4	13	0.307692
STC2	203439_s_at	43045_at	8115851	0.582551	0.421821	0.169159	0.364922	0.164464	0.8406	0.0152815		0.00477582	0.0663994	0.00014126	0.00164013	0.212308	0.531425	4	13	0.307692
ATXN7	232527_at	51174_at	8080878			0.0346794	0.925192		0.0412534	0.00369078		0.955664	0.389485	0.292378	0.758707	0.706985	0.739213	3	10	0.3
CCDC117	225644_at	43479_at	8072153			0.515646	0.360536		0.000741518	0.000787897		0.211239	0.832451	0.54453	0.0135132	0.582533	0.710205	3	10	0.3
CENPO	226118_at	58377_at	8040578			0.0317216	0.610399		0.040652	0.279		0.0298153	0.706185	0.909122	0.0686968	0.575926	0.817665	3	10	0.3
LIPH	241898_at	51925_at	8092541			0.819838	0.108538		0.291221	0.579833		0.0110426	0.0150599	0.477333	0.0951654	0.0427488	0.538534	3	10	0.3
LRRIQ3	1553674_at	50931_at	7917004			0.0193883	0.248403		0.744093	0.538197		0.25949	0.530737	0.275056	0.0213192	0.0167485	0.583872	3	10	0.3
AAGAB	202852_s_at	54950_at	7989953	0.757582	0.960393	0.718576	0.947422	0.734249	0.00385467	1.72e-06	0.220932	0.626824	0.0314663	0.0550198	4.45e-05	0.162912	0.767219	4	14	0.285714
ARHGAP1	216689_x_at	43194_at	7947681	0.367693	0.248347	0.00803011	0.440334	0.048968	0.309469	0.121798	0.998438	0.569082	0.0425832	0.702374	0.0115944	0.394693	0.370672	4	14	0.285714
ARMC8	203487_s_at	56965_at	8082940	0.506983	0.540412	0.368106	0.523039	0.0473008	0.0153043	0.0137167	0.989669	0.251601	0.0439714	0.788248	0.438354	0.325593	0.460735	4	14	0.285714
CALML4	64408_s_at	42050_at	7989968	0.0611326	0.12746	0.904115	0.0480451	0.263047	0.53737	0.520745	0.872208	0.00773499	0.169786	0.0254464	0.000236677	0.730845	0.294328	4	14	0.285714
CBX3	200037_s_at	47980_at	7896618	0.87798	0.957841	0.00681079	0.324787	0.0143394	0.00123043	0.0620183	0.123039	0.155849	0.646735	0.285976	0.294296	0.0357921	0.312072	4	14	0.285714
CHD9	212616_at	55205_at	7995583	0.686463	0.178656	0.50816	0.220861	0.00836911	0.015409	0.0274151	0.885982	0.0405575	0.635475	0.200291	0.82433	0.701478	0.98405	4	14	0.285714
COBLL1	215393_s_at	47088_at	8056343	0.927936	0.590849	0.777912	0.276888	0.771852	0.00179984	0.00686046	0.387089	0.0224653	0.0407195	0.402599	0.611562	0.478163	0.332497	4	14	0.285714
IQCF3	236871_s_at	55529_g_at				0.385933	0.949611		0.381362	0.458367		0.0461226	0.04762	0.387869				2	7	0.285714
IQGAP2	203474_at	47188_at	8106354	0.0564508	0.207968	0.289525	0.814981	0.0190998	0.0180627	0.0274983	0.70305	0.0827496	0.6559	0.838916	4.21e-05	0.423892	0.392973	4	14	0.285714
MUSTN1	213851_at	43016_at	8088047	0.085122	0.0809545	0.962927	0.751367	0.0439761	0.0356491	0.482725	0.217014	0.0357597	0.86243	0.0123393	0.779403	0.345395	0.154967	4	14	0.285714
NRXN3	205795_at	44016_at	7976012	0.702991	0.930415	0.872807	0.82297	0.99717	0.0739832	0.975384	0.558495	0.000814995	0.00163096	0.00205441	0.0472183	0.791237	0.663399	4	14	0.285714
SAE1	217946_s_at	45712_at	8029884	0.789395	0.518122	0.577689	0.842868	0.0175616	0.00269251	0.877992	0.38932	0.00170976	0.00688514	0.088741	0.328608	0.626228	0.45124	4	14	0.285714
SOX4	201416_at	55646_at	8117165	0.333982	0.797103	0.768316	0.159891	0.246434	0.00768948	0.0340532	0.21985	0.716993	0.0276517	0.446629	0.0102825	0.732788	0.691063	4	14	0.285714
SSR1	201894_s_at	56150_at	8123767	0.461939	0.536285	0.161526	0.488348	0.0371207	0.00831594	0.0030836	0.494	0.0991402	0.806266	0.176796	0.00493441	0.826778	0.979528	4	14	0.285714
TJAP1	47608_at	47608_at	8119829	0.346956	0.419853	0.519919	0.0429305	0.0109384	0.0329223	0.102496	0.220281	0.216472	0.242515	0.00176162	0.319062	0.520818	0.208472	4	14	0.285714
TKT	208700_s_at	47520_at	8088106	0.348605	0.436	0.00290349	0.429831	0.182386	0.0271651	0.099085	0.250272	0.0294753	0.0922074	0.803056	0.00909939	0.912671	0.604105	4	14	0.285714
TMEM110	213851_at	43016_at	8088054	0.085122	0.0809545	0.962927	0.751367	0.0439761	0.0356491	0.482725	0.340253	0.0357597	0.86243	0.0123393	0.100149	0.336419	0.220639	4	14	0.285714
TRIM66	213748_at	56100_at	7946380	0.651172	0.0181703	0.451129	0.788639	0.13142	0.0200347	0.143324	0.148363	0.0263296	0.0228701	0.793203	0.938324	0.717904	0.61264	4	14	0.285714
ADCK1	227482_at	53883_at	7976000			0.636004	0.829845		0.0286182	0.0841123	0.454444	0.000474085	0.90719	0.948727	0.0248861	0.482494	0.523055	3	11	0.272727
ATF7	228829_at	55465_at	7963698			0.0845502	0.242464		0.0303748	0.000646645	0.256012	0.966922	0.096542	0.395479	1.17e-07	0.132555	0.326742	3	11	0.272727
BRAP	213473_at		7966427	0.149665	0.334928	0.00432456	0.569058	0.781951	0.0230628	0.00757416		0.179129			0.151065	0.646487	0.397782	3	11	0.272727
CLN6	218161_s_at		7989975	0.320627	0.643725	0.827732	0.223168	0.0887334	0.0010369	0.0204322		0.00595237			0.0577905	0.961556	0.899712	3	11	0.272727
COPZ1	222386_s_at	45254_at	7955896			0.0827057	0.485184		0.300896	0.00323375	0.232363	0.173641	0.000933502	0.0478936	0.956767	0.57958	0.945679	3	11	0.272727
DCAF10	230679_at	55621_at	8155312			0.833138	0.010881		0.0298034	0.0585539	0.29482	0.584917	0.241915	0.00967876	0.369662	0.244035	0.2793	3	11	0.272727
DCUN1D3	239648_at	54424_at	8000028			0.108261	0.587044		0.745897	0.543926	0.0285502	0.0496921	0.00254339	0.0680395	0.25072	0.523811	0.618336	3	11	0.272727
DEF6	226659_at	53906_at	8118932			0.459024	0.257167		0.00932868	0.0194059	0.358441	0.61941	0.606934	0.9955	0.0462731	0.362811	0.208371	3	11	0.272727
DNAH1	228111_s_at	50011_at	8080226			0.121422	0.0425369		0.0342829	0.227172	0.369184	0.0346089	0.651369	0.69728	0.872732	0.167165	0.574223	3	11	0.272727
DNAH3	220725_x_at		8000034	0.965939	0.607524	0.0230572	0.946196	0.377096	0.0483566	0.0459111		0.88194			0.220942	0.783113	0.699137	3	11	0.272727
DTNB	214253_s_at		8050846	0.290959	0.33382	0.792974	0.724464	0.0377886	0.0285137	0.00509539		0.914371			0.326285	0.206955	0.539226	3	11	0.272727
E2F3	203692_s_at		8117128	0.850631	0.453727	0.692766	0.765897	0.39718	0.0154548	0.000827792		0.579164			0.00263605	0.874926	0.695569	3	11	0.272727
ECHDC1	233124_s_at	52381_s_at	8129379			0.0307007	0.807403		0.0549884	0.0367198	0.0363944	0.961663	0.075229	0.934758	0.303888	0.0825339	0.335989	3	11	0.272727
ERI1	231852_at	56255_at	8144516			0.0265362	0.347218		0.111044	0.00589623	0.769867	0.376776	0.147111	0.654334	0.0142149	0.708536	0.101826	3	11	0.272727
FBXO10	237036_at	58296_at	8161229			0.452529	0.307137		0.8044	0.0448737	0.945299	0.861414	0.577462	0.965644	0.0425775	0.0339048	0.489155	3	11	0.272727
G2E3	223258_s_at	55011_at	7973756			0.275462	0.0469097		0.00467155	5e-05	0.52367	0.280179	0.324577	0.125239	0.532609	0.371127	0.242541	3	11	0.272727
GNPDA2	227022_at	59702_at	8100085			0.291523	0.951205		0.000351762	0.0158737	0.414717	0.656058	0.636214	0.75195	0.0136804	0.561409	0.968395	3	11	0.272727
HOXC9	231936_at	45167_at	7955865			0.0834918	0.449904		0.807601	0.637853	0.587788	0.532739	0.0174266	0.00331299	0.16579	0.76505	0.03836	3	11	0.272727
LINC00277	240912_x_at	51339_at	7984511			0.10077	0.309922		0.00784838	0.0258943	0.22247	0.0651393	0.131369	0.0638697	0.614905	0.0227879	0.168763	3	11	0.272727
METTL13	206468_s_at		7907353	0.58242	0.770403	0.0288291	0.423854	0.49704	0.0245495	0.160559		0.139241			0.0217404	0.580303	0.412702	3	11	0.272727
NEFH	33767_at		8072229	0.383932	0.0367767	0.224169	0.47923	0.32744	0.771988	0.0123569		0.00869391			0.888686	0.27798	0.718628	3	11	0.272727
PAN3	225563_at	44657_at	7968274			0.0215844	0.0691759		0.013545	0.34824	0.342427	0.0125642	0.948778	0.20465	0.173116	0.101493	0.677105	3	11	0.272727
RALGPS2	232112_at	58924_at	7907657			0.00770866	0.197646		0.0544239	0.0134202	0.35015	0.734088	0.0831108	0.435534	0.0489948	0.181851	0.747836	3	11	0.272727
RASAL2	1557506_a_at	48413_at	7907611			0.275328	0.955157		0.0436963	0.0258765	0.749728	0.15572	0.145026	0.0179936	0.202371	0.418826	0.881038	3	11	0.272727
RIOK2	222663_at	43998_at	8113286			0.416243	0.791685		0.0058693	0.0165388	0.633793	0.172459	0.567015	0.150051	0.00858633	0.612803	0.446041	3	11	0.272727
RPL26L1	218830_at		8110018	0.166848	0.572916	0.111345	0.695999	0.0189154	0.000689269	0.0108097		0.112709			0.695704	0.294896	0.771599	3	11	0.272727
SMAGP	209679_s_at		7963280	0.0249559	0.900359	0.963557	0.439951	0.01702	0.174167	0.450859		0.0230578			0.87967	0.581579	0.813718	3	11	0.272727
ST6GAL1	201998_at		8084717	0.268355	0.268982	0.777057	0.0443286	0.0475477	0.423652	0.543555		0.254734			0.0388595	0.996798	0.823668	3	11	0.272727
THOC7	218334_at		8088526	0.682044	0.713522	0.119446	0.62611	0.0146195	0.00391101	0.00665792		0.191349			0.410722	0.976527	0.917729	3	11	0.272727
TMED8	225343_at	55596_at	7980381			0.372797	0.622357		0.000151058	1.26e-05	0.460066	0.0510143	0.370176	0.652192	0.0128714	0.196898	0.659268	3	11	0.272727
TNFSF4	207426_s_at		7922343	0.13301	0.283245	0.562266	0.526596	0.334462	0.0239657	0.0111779		0.267505			0.0434799	0.849247	0.836848	3	11	0.272727
ACP1	201630_s_at		8039961	0.0505365	0.0486334	0.260952	0.692726	0.652617	0.000739297	0.00945706	0.653708	0.10885			0.21965	0.461204	0.761811	3	12	0.25
APOC1	213553_x_at		8029536	0.146448	0.465506	0.855984	0.735051	0.395616	0.0105845	0.00954306	0.455676	0.0417304			0.211726	0.637954	0.141974	3	12	0.25
APOE	212884_x_at		8029530	0.648184	0.513753	0.0612735	0.378353	0.00510789	0.0810079	0.0356859	0.503015	0.763721			0.00736373	0.89434	0.662113	3	12	0.25
ARF3	200734_s_at		7962904	0.227411	0.722325	0.162676	0.932993	0.0140221	0.030584	0.102408	0.299354	0.163748			0.00106762	0.261676	0.916437	3	12	0.25
ARFGAP2	211975_at		7947784	0.819788	0.536202	0.187423	0.257383	0.169539	0.00376832	0.0465644	0.307774	0.75117			0.00367669	0.134094	0.870899	3	12	0.25
ARSK	1569133_x_at		8106962			0.377369	0.0211122		0.0128258	0.980151		0.825541			0.326303	0.430818	0.348922	2	8	0.25
BOLA2	209836_x_at			0.173404	0.755694	0.200806	0.266961	0.631061	0.312757	0.0271726		0.0336502						2	8	0.25
C11orf49	203257_s_at		7939723	0.839456	0.863268	0.693718	0.610859	0.0102282	0.229968	0.442739	0.340863	0.00169604			0.0230863	0.773727	0.265999	3	12	0.25
C5AR1	220088_at		8029907	0.746556	0.822029	0.305208	0.659369	0.13662	0.00479122	0.0189872	0.353279	0.873887			0.000237592	0.384538	0.191269	3	12	0.25
C6orf106	217925_s_at		8125850	0.329404	0.817586	0.0626988	0.568989	0.327783	0.0681868	0.0285058	0.921819	0.00239277			4.82e-05	0.442253	0.666359	3	12	0.25
CALM3	200623_s_at		8029831	0.681623	0.47534	0.878124	0.9754	0.652606	0.12343	0.0472251	0.630447	0.00349646			0.00660135	0.233068	0.273334	3	12	0.25
CCDC42B	226540_at		7958948			0.191337	0.695859		0.013415	0.00506058		0.741679			0.905578	0.916394	0.807307	2	8	0.25
CCP110	204662_at		7993664	0.966446	0.751796	0.502755	0.0160866	0.498395	0.000398065	0.00026064	0.968271	0.139565			0.57734	0.669626	0.56788	3	12	0.25
CDKAL1	214877_at		8117140	0.040256	0.0701349	0.00355249	0.10757	0.162431	0.769301	0.00108382	0.91565	0.487883			0.0575496	0.23373	0.392298	3	12	0.25
CLASRP	204978_at		8029592	0.669656	0.941723	0.936748	0.971294	0.0304708	0.000299489	0.029845	0.266754	0.668107			0.166834	0.432067	0.303236	3	12	0.25
CLN3	209275_s_at		8000543	0.812221	0.822624	0.0700145	0.386887	0.224504	0.000731862	0.00593683	0.552041	0.0166386			0.0826794	0.923783	0.922943	3	12	0.25
CLTA	204050_s_at		8155203	0.606751	0.179045	0.43361	0.67514	0.724723	0.000919066	0.0358678	0.787865	0.0195355			0.0784107	0.429513	0.939796	3	12	0.25
CRYZ	202950_at		7917037	0.0989415	0.114933	0.267359	0.730066	0.000704618	0.000519667	0.0102729	0.875543	0.424537			0.30053	0.37473	0.0829061	3	12	0.25
DDB2	203409_at		7939738	0.831007	0.529958	0.0336331	0.171003	0.457191	0.389749	0.797442	0.198457	0.0201783			0.0132994	0.49127	0.684332	3	12	0.25
DENND5A	212561_at		7946478	0.449867	0.388881	0.891816	0.623373	0.73863	0.00219912	0.00247049	0.0842355	0.497645			1.27e-06	0.95972	0.518493	3	12	0.25
EMID1	213779_at		8072189	0.11573	0.396861	0.116136	0.511657	0.0048528	0.167309	0.0403771	0.616458	0.0211475			0.300191	0.915229	0.683947	3	12	0.25
ERAP1	210385_s_at		8113250	0.033011	0.360828	0.284728	0.360506	0.142493	0.0549472	0.00989241	0.12355	0.961305			0.0207634	0.744861	0.104639	3	12	0.25
FPGT	205140_at		7902308	0.306839	0.0713498	0.237248	0.70377	0.0221819	0.000197736	0.00432079	0.619856	0.30529			0.2814	0.0792214	0.604167	3	12	0.25
GAS2L1	209729_at		8072216	0.236911	0.744745	0.0477673	0.519004	0.023194	0.0675649	0.665313	0.271463	0.00833302			0.197077	0.736681	0.215039	3	12	0.25
GLRX	209276_s_at		8113214	0.415933	0.222777	0.494466	0.020383	0.194292	6.54e-05	0.000708413	0.648535	0.232665			0.322957	0.318162	0.494411	3	12	0.25
GNE	205042_at		8161174	0.124335	0.287264	0.383437	0.64651	0.0377764	0.203733	0.441001	0.819675	0.00916646			0.000729925	0.0791831	0.612925	3	12	0.25
GPD1	204997_at		7955348	0.255129	0.195093	0.837587	0.731425	0.0496089	0.226995	0.163862	0.527837	0.0489156			0.0170406	0.446422	0.891751	3	12	0.25
HMGA1	206074_s_at		8180308	0.759813	0.149923	0.136104	0.903729	0.582032	1.22e-05	0.000648794	0.745357	0.0136775			0.393583	0.66409	0.821052	3	12	0.25
HOXC8	221350_at		7955869	0.866251	0.963168	0.00286495	0.493075	0.552201	0.0557779	0.0151994	0.532461	0.0245124			0.182033	0.584475	0.161087	3	12	0.25
ITGB7	205718_at		7963614	0.411691	0.926644	0.326453	0.093845	0.454614	0.00337635	4.13e-05	0.562319	0.429336			0.0411132	0.344146	0.37702	3	12	0.25
ITPR2	211360_s_at		7961900	0.797045	0.420441	0.429395	0.901021	0.623349	0.00628159	0.0229674	0.274856	0.00267662			0.148677	0.72944	0.836461	3	12	0.25
KLF9	203543_s_at		8161648	0.821809	0.896464	0.0539071	0.744714	0.0521547	0.00394133	0.0345793	0.0695343	0.696404			0.00103976	0.823642	0.308066	3	12	0.25
KYNU	217388_s_at		8045539	0.213994	0.952142	0.335111	0.332627	0.0447425	0.176551	0.109811	0.793907	0.0141707			0.000332649	0.11302	0.255919	3	12	0.25
LIMA1	217892_s_at		7963187	0.0756593	0.632277	0.761715	0.491255	0.0460659	0.00593457	0.000568128	0.730356	0.620769			0.550456	0.170631	0.555168	3	12	0.25
LIN7C	219399_at		7947221	0.0393813	0.150953	0.134015	0.893227	0.685694	0.0147466	0.00787569	0.343953	0.770328			0.136387	0.824438	0.413851	3	12	0.25
LYRM1	203897_at		7993800	0.284091	0.755724	0.000276994	0.236367	0.427642	0.0108964	0.0548235	0.40417	0.260627			0.006737	0.679285	0.355372	3	12	0.25
MANBA	203778_at		8102006	0.00181636	0.0269805	0.922996	0.517296	0.0919492	0.219305	0.0514459	0.33107	0.0795615			0.0150554	0.761748	0.313957	3	12	0.25
MAPKAPK5	212871_at		7958800	0.0879502	0.381247	0.811657	0.83097	0.448562	0.000165845	0.000372506	0.83802	0.0156568			0.283702	0.130224	0.0890907	3	12	0.25
MED21	209362_at		7954503	0.540935	0.460538	0.514854	0.696735	0.00115153	0.00032763	1.1e-05	0.708572	0.550701			0.450985	0.821118	0.937444	3	12	0.25
MLL2	227527_at		7962951			0.190558	0.0515401		0.0340065	0.0231445		0.542481			0.571919	0.670611	0.995837	2	8	0.25
NEK4	204634_at		8088001	0.640253	0.457062	0.631896	0.337346	0.00305169	0.00423925	0.0138436	0.788742	0.430057			0.679978	0.84243	0.224453	3	12	0.25
NFATC2IP	217526_at		7994506	0.685293	0.729739	0.969308	0.333677	0.014252	0.0443338	0.120542	0.819122	0.0371295			0.551095	0.838029	0.567779	3	12	0.25
NUDT3	221579_s_at		8125825	0.948004	0.897397	0.746341	0.555805	0.575073	0.0331019	0.00123005	0.883447	0.155347			0.0162603	0.454698	0.142845	3	12	0.25
OAS1	202869_at		7958884	0.340248	0.250979	0.514653	0.38412	0.0068513	0.0132361	0.00218457	0.323134	0.378744			0.853137	0.460525	0.608972	3	12	0.25
PEPD	202108_at		8036010	0.95541	0.0675953	0.0471857	0.807288	0.513517	0.506437	0.762438	0.30613	0.0153964			0.00842116	0.846339	0.75725	3	12	0.25
PLD3	201050_at		8028791	0.330871	0.132126	0.617658	0.127205	0.120847	0.00555878	0.0574109	0.610513	0.0050901			8.38e-06	0.173096	0.381545	3	12	0.25
PMAIP1	204285_s_at		8021470	0.774805	0.823553	0.103517	0.164548	0.695751	0.0168787	0.0187545	0.358752	0.301357			0.036924	0.477507	0.736899	3	12	0.25
PPP1R1A	205478_at		7963826	0.252749	0.435626	0.208845	0.278822	0.388496	0.0174647	0.00256193	0.610467	0.195208			0.0137575	0.510523	0.685233	3	12	0.25
PRRC2C	214055_x_at		7907310	0.937265	0.423938	0.570479	0.311359	0.936065	0.00571061	0.00120222	0.599327	0.0184459			0.0543712	0.233346	0.555902	3	12	0.25
RBL2	212332_at		7995631	0.293322	0.794292	0.0838089	0.452294	0.0356273	0.160625	0.0780017	0.854211	0.0232688			0.00597204	0.134609	0.640654	3	12	0.25
REG4	1554436_a_at		7919067			0.00518608	0.735344		0.623556	0.025718		0.0974322			0.665714	0.440986	0.356668	2	8	0.25
RHBDD3	204402_at		8075200	0.629416	0.822076	0.284804	0.198072	0.000454919	0.144448	0.00429228	0.449516	0.0140002			0.823453	0.203479	0.985457	3	12	0.25
RHPN2	227196_at		8035980			0.262044	0.268452		0.0191847	0.00774903		0.583018			0.248858	0.136213	0.33167	2	8	0.25
RPGRIP1L	213959_s_at		8001423	0.148592	0.633353	0.146497	0.26952	0.0382873	0.834504	0.746849	0.922671	0.00564838			0.00219991	0.705293	0.254082	3	12	0.25
RPL21	200012_x_at		7896036	0.316872	0.219591	0.819575	0.879481	0.114029	0.000894967	0.00123499	0.47828	0.424939			0.0233141	0.778442	0.894691	3	12	0.25
RPL29	200823_x_at		8087830	0.0462998	0.0216064	0.122515	0.98123	0.389427	0.937028	0.720287	0.6552	0.122391			0.0274753	0.290599	0.14906	3	12	0.25
RPL6	200034_s_at		8022170	0.0334326	0.166755	0.0306735	0.469715	0.759164	0.0648202	0.41178	0.277033	0.59876			0.00063226	0.274143	0.991797	3	12	0.25
SCN3A	210432_s_at		8056376	0.413837	0.42615	0.310315	0.40024	0.0424931	0.0183139	0.257421	0.745825	0.854591			0.0231562	0.505926	0.553017	3	12	0.25
SLC29A1	201802_at		8119974	0.036857	0.642473	0.479514	0.0692145	0.0043129	0.15721	0.197724	0.984917	0.00860962			0.819095	0.351918	0.448147	3	12	0.25
SNRNP48	226263_at		8116807			0.546578	0.233826		0.00242468	0.00438012		0.20383			0.217237	0.40504	0.921534	2	8	0.25
SNRPD2	200826_at		8037642	0.0847867	0.517829	0.0414644	0.161011	0.382674	0.0113573	0.0233337	0.325916	0.142018			0.287868	0.312108	0.821698	3	12	0.25
SPI1	205312_at		7947861	0.178102	0.234355	0.107608	0.740742	0.181032	0.0128118	0.230418	0.429114	0.409557			0.000354352	0.0260302	0.145077	3	12	0.25
SPTLC2	203128_at		7980438	0.443173	0.549581	0.22016	0.849917	0.0649919	0.0056584	0.0180242	0.434668	0.930496			0.0218708	0.661526	0.742323	3	12	0.25
THUMPD1	206555_s_at		8000003	0.79107	0.586249	0.04607	0.410991	0.0264723	0.742799	0.252102	0.878321	0.356542			0.530788	0.029375	0.475082	3	12	0.25
TM7SF3	217974_at		7961983	0.290818	0.124112	0.621386	0.536524	0.385996	0.00416347	5.18e-05	0.451019	0.409472			0.0248508	0.467794	0.961126	3	12	0.25
TMBIM6	200803_s_at		7955277	0.742149	0.54145	0.0471873	0.789797	0.313206	0.0381327	0.242272	0.104493	0.0216267			0.160148	0.163332	0.749067	3	12	0.25
TMEM160	219219_at		8037853	0.943928	0.761895	0.105673	0.927369	0.360085	0.280476	0.0182328	0.491387	0.00146553			0.0126444	0.632065	0.368868	3	12	0.25
TMEM41B	212622_at		7946504	0.802688	0.165097	0.861062	0.862955	0.139244	0.00578918	0.0380247	0.296835	0.0373724			0.341207	0.601839	0.738615	3	12	0.25
TPO	210342_s_at		8039996	0.839128	0.590133	0.0148501	0.796196	0.0257474	0.726904	0.669859	0.148152	0.0298468			0.50745	0.839786	0.427553	3	12	0.25
UBA2	201177_s_at		8027650	0.871522	0.454888	0.279714	0.0984838	0.0476363	0.0353804	0.119545	0.266732	0.0885474			0.0168201	0.290219	0.74022	3	12	0.25
USP12	215886_x_at		8180323	0.0216001	0.0516166	0.238565	0.604145	0.7321	0.16792	0.174209	0.648287	0.0209108			0.00411704	0.937552	0.697104	3	12	0.25
VEGFA	210513_s_at		8119898	0.255787	0.111033	0.0776343	0.819063	0.213948	0.272808	0.0355298	0.856461	0.00389015			4.78e-05	0.515699	0.183554	3	12	0.25
ZMAT5	218752_at		8075276	0.536323	0.243742	0.10814	0.67955	0.00091855	0.0476135	0.0265665	0.342295	0.301406			0.844923	0.930274	0.316587	3	12	0.25
ZNF143	221873_at		7938331	0.72548	0.923547	0.643293	0.188165	0.980787	0.000685604	0.000443328	0.613531	0.995601			0.0258183	0.238012	0.705398	3	12	0.25
ZNF586	219711_at		8031821	0.0427238	0.225233	0.59368	0.657787	0.0339919	0.0646441	0.120281	0.456037	0.0379588			0.821063	0.239594	0.143969	3	12	0.25
CUL9	213204_at	43123_at	8119722	0.416757	0.544613	0.0912752	0.318233	0.00489788	0.000363765	0.0175796		0.0531087	0.468973	0.537717	0.182474	0.480811	0.730996	3	13	0.230769
DNM3	209839_at	51761_at	7907370	0.0511436	0.0528673	0.477102	0.134319	0.963826	0.0163452	0.00966387		0.413177	0.0175099	0.74206	0.216009	0.434111	0.56386	3	13	0.230769
NF2	218915_at	53097_at	8072242	0.760079	0.0761824	0.402779	0.998228	0.330527	0.0521648	0.00173087		0.00504063	0.349198	0.0744708	0.00911041	0.900662	0.729666	3	13	0.230769
PNMAL1	218824_at	55074_at	8037767	0.763272	0.562753	0.455603	0.443305	0.0499226	0.797882	0.707583		0.0103741	0.00736278	0.0505809	0.310256	0.906349	0.449843	3	13	0.230769
RTN2	34408_at	45024_at	8037594	0.261184	0.289513	0.660478	0.666756	0.00224335	0.00313053	0.23219		0.0216004	0.520976	0.615209	0.754037	0.976858	0.464365	3	13	0.230769
ACAD10	237482_s_at		7958761			0.0152012	0.83469		0.00289747	0.687547	0.0574334	0.177375			0.341467	0.498251	0.921521	2	9	0.222222
BCDIN3D	234979_at		7963139			0.593804	0.196948		0.00333545	0.0149683	0.5	0.134963			0.58303	0.941746	0.282085	2	9	0.222222
C16orf88	229558_at		7999903			0.932927	0.360108		0.0261808	0.496574	0.412253	0.0357945			0.926702	0.553368	0.0783985	2	9	0.222222
CDX2	231606_at		7970727			0.238133	0.250297		0.646948	0.13826	0.98868	0.0310151			0.87223	0.681483	0.0372902	2	9	0.222222
CEACAM19	230504_at		8029446			0.0359958	0.488927		0.00674937	0.247824	0.484588	0.286163			0.64831	0.369463	0.541004	2	9	0.222222
COL4A3BP	226277_at		8112687			0.255077	0.905046		0.00946701	0.00819762	0.220172	0.372767			0.145853	0.082648	0.533883	2	9	0.222222
EXOSC3	233495_at		8161242			0.0591871	0.667863		0.0296331	0.0654703	0.186392	0.381389			0.0192847	0.376249	0.968798	2	9	0.222222
GPR62	1554559_at		8080158			0.481165	0.265364		0.0188838	0.0225349	0.414427	0.774376			0.823941	0.786315	0.89599	2	9	0.222222
HMGCS2	240110_at		7919055			0.996323	0.448315		0.0221719	0.097311	0.0220462	0.873107			0.256343	0.419256	0.2865	2	9	0.222222
HNRNPA2B1	225107_at		8138670			0.724583	0.0743546		0.00153463	0.0583131	0.43153	0.0054368			0.305885	0.999222	0.849531	2	9	0.222222
HOXC12	1553512_at		7955852			0.0269542	0.867503		0.908233	0.804681	0.73507	0.0127971			0.317396	0.32797	0.655947	2	9	0.222222
MEIS3	1569402_at		8005695			0.86728	0.743833		0.954363	0.00158261	0.341187	0.642888			0.0405035	0.414638	0.436255	2	9	0.222222
NOXRED1	231566_at		7980390			0.635196	0.328744		0.0360426	0.00189976	0.833596	0.203184			0.901879	0.410223	0.194164	2	9	0.222222
NRIP3	222900_at		7946446			0.603239	0.423019		0.195903	0.414957	0.355795	0.00333882			0.00171852	0.389552	0.165253	2	9	0.222222
OAS2	228607_at		7958913			0.308235	0.343623		0.12678	0.0195369	0.434261	0.0181077			0.681379	0.442274	0.836753	2	9	0.222222
PBRM1	223238_s_at		8087951			0.281713	0.1621		0.0188033	0.0404715	0.548298	0.272206			0.0908577	0.2322	0.584766	2	9	0.222222
PDCD2L	224467_s_at		8027642			0.314465	0.986211		0.687088	0.720886	0.645203	0.37997			0.00092523	0.581242	0.0332227	2	9	0.222222
POLH	233852_at		8119858			0.93593	0.289017		0.00963765	0.0884227	0.20398	0.00137286			0.500743	0.83063	0.415782	2	9	0.222222
PPP1R3B	1552670_a_at		8149264			0.0680961	0.924192		0.00109573	0.0174229	0.186456	0.604518			0.231943	0.244633	0.806454	2	9	0.222222
QPRT	242414_at		7994609			0.89108	0.700245		0.0959646	0.0149376	0.685696	0.724185			0.0242169	0.298132	0.65814	2	9	0.222222
RREB1	242297_at		8116740			0.141422	0.537774		0.0857167	0.0136298	0.521855	0.0426487			0.81767	0.0884805	0.9257	2	9	0.222222
SBK1	226549_at		7994345			0.895023	0.189714		0.00292496	0.000872124	0.535755	0.925856			0.467074	0.696194	0.88828	2	9	0.222222
SLC9B1	1555142_at		8177130			0.236009	0.0158574		0.534848	0.00860544	0.548662	0.108479			0.643249	0.880779	0.192317	2	9	0.222222
SPNS1	223173_at		7994535			0.444518	0.643297		0.00364207	0.0110113	0.734296	0.0643595			0.22718	0.65404	0.568252	2	9	0.222222
SPRYD3	225134_at		7963577			0.0116002	0.408266		0.0541277	0.0703827	0.21576	0.0344189			0.099615	0.501321	0.660633	2	9	0.222222
TBX15	230438_at		7919028			0.0423025	0.123365		0.894534	0.289357	0.453804	0.0651583			8.34e-06	0.287378	0.186009	2	9	0.222222
TLR9	223903_at		8087852			0.449088	0.361339		0.0101189	0.015689	0.469417	0.43395			0.6116	0.226396	0.507986	2	9	0.222222
ZIK1	235773_at		8031768			0.012716	0.737724		0.226121	0.687796	0.341869	0.70605			0.00697646	0.894227	0.188541	2	9	0.222222
ZNF697	1553702_at		7919051			0.367259	0.62798		0.0120054	0.0043509	0.276448	0.557842			0.694384	0.560523	0.319696	2	9	0.222222
ZNF814	241912_at		8039692			0.83433	0.644817		0.585462	0.844507	0.302427	0.198353			0.0497834	0.0465907	0.18904	2	9	0.222222
ASUN	221652_s_at	56315_at	7961964	0.40802	0.0345846	0.27391	0.758832	0.555966	0.00460943	0.397226	0.526437	0.0305668	0.806721	0.442002	0.325581	0.747102	0.770773	3	14	0.214286
C12orf52	44065_at	44065_at	7958950	0.652398	0.853911	0.321172	0.187263	0.0284494	0.047974	0.191209	0.277459	0.000594919	0.806419	0.21341	0.956627	0.735987	0.212126	3	14	0.214286
CAST	212586_at	58440_s_at	8107005	0.52764	0.252138	0.470604	0.0173134	0.00256173	0.154036	0.320422	0.896367	0.875576	0.196891	0.957478	0.00214344	0.59953	0.65542	3	14	0.214286
CBX5	209715_at	51739_r_at	7963750	0.350406	0.733878	0.402979	0.480396	0.230048	0.000410367	0.00282607	0.289231	0.0185978	0.102159	0.923226	0.554296	0.38135	0.720542	3	14	0.214286
FNBP4	212232_at	47964_at	7947989	0.121939	0.267327	0.414879	0.0311162	0.0943527	0.0535645	0.0543461	0.160484	0.0242669	0.00723137	0.140883	0.133645	0.38834	0.452893	3	14	0.214286
GNL3	217850_at	45778_at	8080419	0.770922	0.732702	0.308147	0.908273	0.629884	0.00241058	0.0140343	0.444345	0.251223	0.0441321	0.451888	0.34359	0.338793	0.859725	3	14	0.214286
LMBR1L	220036_s_at	53128_at	7963024	0.355848	0.777053	0.00850363	0.657416	0.0194663	0.0321865	0.111831	0.224061	0.217646	0.0636208	0.0916286	0.665125	0.392623	0.764579	3	14	0.214286
MRPS18A	218385_at	46711_at	8126646	0.490107	0.700116	0.414604	0.747187	0.0272234	0.333439	0.60147	0.929875	0.121115	0.872355	0.0258753	0.0165496	0.340467	0.390531	3	14	0.214286
PCBP2	213264_at	55393_at	8036808	0.533865	0.365315	0.957379	0.598011	0.4703	0.0488032	0.000391754	0.513581	0.44266	0.00200726	0.537149	0.428202	0.419067	0.82404	3	14	0.214286
PCBP4	209361_s_at	45241_at	8087806	0.999348	0.972223	0.624971	0.808977	0.927716	0.644012	0.757622	0.181688	0.0340635	0.0321614	0.0230137	0.955319	0.990463	0.457312	3	14	0.214286
PIAS1	217864_s_at	58682_at	7984453	0.73276	0.205088	0.20532	0.0065208	0.0498605	0.965802	0.412874	0.472679	0.51425	0.284634	0.00719246	0.420523	0.852937	0.680179	3	14	0.214286
RAB3GAP2	202372_at	53864_at	7924405	0.0845244	0.315632	0.209649	0.0438246	0.115832	0.0078588	0.00308059	0.951515	0.097809	0.246146	0.181623	0.0569393	0.232637	0.834421	3	14	0.214286
SMAD3	205398_s_at	44986_s_at	7984364	0.864963	0.349919	0.366817	0.870059	0.371299	0.000983649	0.00107315	0.396081	0.0964877	0.00343842	0.52345	0.49826	0.385425	0.682022	3	14	0.214286
ST5	202440_s_at	49689_at	7946401	0.252659	0.271475	0.233753	0.143584	0.468691	0.177832	0.211651	0.950675	0.0158929	0.0137417	0.751647	0.00364738	0.249483	0.959934	3	14	0.214286
SYMPK	32402_s_at	52396_s_at	8037695	0.312102	0.562999	0.101034	0.517914	0.100911	0.000124941	0.00755003	0.5158	0.0234962	0.231572	0.193485	0.11955	0.568706	0.741691	3	14	0.214286
TUG1	212725_s_at	51693_at	8072407	0.0984292	0.462949	0.571175	0.299929	0.00677989	0.0575287	0.0252608	0.547643	0.184425	0.0822476	0.0410898	0.865106	0.108693	0.736997	3	14	0.214286
UBE2D3	200669_s_at	50666_at	8180335	0.147235	0.104764	0.136386	0.900601	0.9095	0.000378405	0.000300629	0.674397	0.167494	0.647545	0.00106183	0.427461	0.567109	0.417739	3	14	0.214286
ANKRD31	1564000_at	55342_at	8112672			0.30025	0.128347		0.0186931	0.563662		0.888794	0.00112929	0.479343	0.614267	0.998662	0.597786	2	10	0.2
CCDC8	223495_at	45353_s_at	8037762			0.440652	0.276011		0.81696	0.797834		0.0178962	0.325933	0.71085	0.0138078	0.0772354	0.755425	2	10	0.2
IQCF6	236661_at					0.0880854	0.532048		0.0400169	0.759726		0.766145						1	5	0.2
POC5	227267_at	44666_at	8112709			0.804377	0.558616		0.00393883	0.000369053		0.290261	0.106921	0.190016	0.266083	0.727164	0.581001	2	10	0.2
SCUBE3	230290_at	46729_g_at	8118890			0.56425	0.448092		0.716195	0.0107226		0.0435064	0.667922	0.846792	0.333203	0.839451	0.292971	2	10	0.2
SIX5	229009_at	45223_at	8037651			0.557137	0.042607		0.106001	0.3859		0.430311	0.574175	0.00889539	0.264502	0.701651	0.847307	2	10	0.2
AARS2	230024_at	53488_at	8126681			0.763383	0.109517		0.0196646	0.0580251	0.435948	0.0471284	0.614599	0.747133	0.875716	0.184128	0.746102	2	11	0.181818
ACP2	202767_at		7947815	0.425409	0.0875244	0.923384	0.495687	0.160602	0.0112159	0.125843		0.380049			1.98e-05	0.867196	0.857282	2	11	0.181818
ANGPTL1	239183_at	47481_at	7922598			0.23395	0.300586		0.423054	0.468496	0.600353	0.236392	0.0465715	0.543802	0.0158782	0.717683	0.647461	2	11	0.181818
BOD1	225030_at	46230_at	8115865			0.0125138	0.300694		0.00913168	0.0854366	0.387058	0.126537	0.278405	0.460052	0.563633	0.21421	0.498498	2	11	0.181818
BPNT1	232103_at	52757_r_at	7924388			0.192293	0.29828		0.0129721	0.0180663	0.225774	0.313652	0.376499	0.801222	0.0687729	0.291604	0.678971	2	11	0.181818
C11orf16	220344_at		7946428	0.242392	0.31818	0.371522	0.271799	0.967259	0.0383977	0.0393794		0.101077			0.564621	0.859967	0.234341	2	11	0.181818
C5orf27	239380_at	56585_at	8106999			0.390089	0.527801		0.869389	0.358293	0.39341	0.885676	0.0391051	0.270023	0.145681	0.275549	0.0484202	2	11	0.181818
C8orf74	1569246_a_at	58851_at	8144577			0.782771	0.09428		0.0294535	0.00052727	0.798741	0.526689	0.162504	0.645763	0.183154	0.548931	0.0593504	2	11	0.181818
CBLC	220638_s_at		8029476	0.0389549	0.215371	0.404424	0.656299	0.330061	0.215484	0.0163016		0.165052			0.778098	0.827348	0.612736	2	11	0.181818
CDC37P1	217314_at		8000600	0.369172	0.20632	0.502332	0.631519	0.0686481	0.00661408	4.9e-05		0.890095			0.180183	0.597762	0.529466	2	11	0.181818
CELF1	235297_at	43579_at	7947894			0.0571234	0.567734		0.55297	0.0250223	0.488356	0.485051	0.0458587	0.232121	0.190037	0.116721	0.744745	2	11	0.181818
CEP89	1554512_a_at	42198_at	8035958			0.375594	0.848058		0.0386583	0.00665065	0.607224	0.952914	0.537814	0.252998	0.84452	0.754684	0.466797	2	11	0.181818
CHEK2	210416_s_at		8075164	0.646756	0.862913	0.0411222	0.445908	0.942124	0.219685	0.00398196		0.0762751			0.708795	0.758072	0.543028	2	11	0.181818
CHRD	221674_s_at		8084496	0.457831	0.523437	0.580829	0.220719	0.0243203	0.328039	0.195382		0.797361			0.0157731	0.384054	0.252826	2	11	0.181818
DCP1A	225443_at	47513_at	8088128			0.503411	0.617195		0.00105668	0.000500273	0.627558	0.0749868	0.819081	0.0937748	0.938821	0.559688	0.315017	2	11	0.181818
DNAJC27	227859_at	59111_at	8050790			0.611762	0.997409		0.99922	0.473683	0.478875	0.00234846	0.36594	0.300366	0.276897	0.00365612	0.507258	2	11	0.181818
FASLG	210865_at		7907430	0.458231	0.354017	0.040677	0.600689	0.00441283	0.934157	0.356686		0.774001			0.270813	0.96609	0.124444	2	11	0.181818
FKRP	219853_at		8029847	0.913517	0.743966	0.954995	0.473464	0.944592	0.0125254	0.00138986		0.163922			0.310546	0.662315	0.592848	2	11	0.181818
GRM4	210234_at		8125805	0.947047	0.965826	0.959154	0.348064	0.0466232	0.088045	0.0070267		0.351233			0.938511	0.54592	0.498859	2	11	0.181818
IGF2BP2	218847_at		8092552	0.609166	0.867415	0.131227	0.0200279	0.848697	0.932673	0.147065		0.559214			0.00596115	0.298859	0.354644	2	11	0.181818
IGFL2	231148_at	56084_at	8029773			0.216965	0.194565		0.493944	0.00337522	0.853402	0.813726	0.897761	0.728962	0.180327	0.0485334	0.316153	2	11	0.181818
ITGA11	222899_at	50180_at	7989985			0.0867317	0.723746		0.203772	0.0177295	0.418784	0.14481	0.922294	0.00756585	0.672138	0.644884	0.99563	2	11	0.181818
KCTD15	222668_at	57850_at	8027584			0.511875	0.486405		0.209394	0.0842879	0.77036	0.0469285	0.00434072	0.0791247	0.235275	0.797207	0.501955	2	11	0.181818
KLC4	225596_at	53055_s_at	8119670			0.920825	0.398327		0.0157258	0.0438289	0.870185	0.0506961	0.560531	0.104518	0.158694	0.574759	0.416985	2	11	0.181818
KREMEN1	235370_at	47771_at	8072170			0.254926	0.210319		0.393156	0.00255241	0.433991	0.0838602	0.205437	0.433603	0.0340661	0.604507	0.899398	2	11	0.181818
LNPEP	231866_at	44720_at	8107066			0.698405	0.326728		0.00058535	0.000371324	0.464116	0.733436	0.931838	0.193835	0.64475	0.128525	0.597209	2	11	0.181818
MAMDC2	228885_at	42888_at	8155754			0.227318	0.120396		0.123769	0.250392	0.951903	0.0325796	0.41576	0.152737	0.0165454	0.91099	0.268268	2	11	0.181818
MTIF3	223356_s_at	44079_at	7970704			0.062543	0.996999		0.11125	0.698787	0.180692	0.0491961	0.552744	0.0696091	0.00149236	0.366414	0.0986218	2	11	0.181818
NEGR1	1553194_at	42749_at	7916986			0.0724274	0.771888		0.0329796	0.0183402	0.748933	0.793381	0.243014	0.147967	0.302657	0.771994	0.39846	2	11	0.181818
NPAS1	216975_x_at		8029870	0.75772	0.741377	0.0620298	0.759079	0.0405688	0.160811	0.0278058		0.0602726			0.490473	0.870337	0.313591	2	11	0.181818
PRRT2	227192_at	50240_at	7994655			0.0708412	0.0296109		0.0354083	0.0573865	0.45662	0.513805	0.279456	0.394376	0.482344	0.450203	0.716802	2	11	0.181818
QPCTL	220438_at		8029744	0.860806	0.989794	0.843714	0.824689	0.0167081	0.180509	0.000714658		0.477517			0.351689	0.281396	0.266996	2	11	0.181818
RFESD	239142_at	45873_at	8106978			0.6779	0.437056		0.00477758	0.000116729	0.392702	0.260428	0.788921	0.69273	0.864406	0.443435	0.177154	2	11	0.181818
RSPO3	228186_s_at	46141_at	8121916			0.837154	0.0410695		0.241506	0.482463	0.582246	0.039223	0.183207	0.632698	0.578278	0.19713	0.258933	2	11	0.181818
SLC25A51	232092_at	47443_at	8180415			0.825258	0.0355635		0.164916	0.0108825	0.387735	0.642722	0.322484	0.170306	0.541687	0.782444	0.469835	2	11	0.181818
SLC38A11	243231_at	51502_at	8056363			0.0895612	0.432905		0.17903	0.0494274	0.236508	0.646274	0.357937	0.345626	0.0151701	0.943272	0.170609	2	11	0.181818
SPATS2	222594_s_at	52708_at	7955217			0.432177	0.804819		0.46912	0.00674765	0.473239	0.788363	0.0063433	0.118965	0.737209	0.755803	0.253416	2	11	0.181818
TMEM116	227172_at	55036_at	7966448			0.0391378	0.312858		0.316811	0.306139	0.16558	0.406691	0.872565	0.67364	0.0496089	0.662715	0.400499	2	11	0.181818
TMEM18	225489_at	45782_at	8049998			0.72189	0.522108		0.262238	0.038609	0.36873	0.680008	0.109948	0.069559	0.00270708	0.527509	0.113209	2	11	0.181818
TMEM41A	235037_at	49450_at	8092534			0.931304	0.924788		0.11878	0.0188065	0.52044	0.632637	0.546543	0.819154	0.0131321	0.423865	0.183306	2	11	0.181818
TNNC1	209904_at		8087925	0.254603	0.154673	0.842908	0.0183299	0.0336086	0.156004	0.340856		0.44492			0.0633683	0.342396	0.321043	2	11	0.181818
TP53I3	210609_s_at		8050702	0.447572	0.900069	0.275617	0.378395	0.637377	0.811982	0.159337		0.0386041			0.000140387	0.43019	0.490058	2	11	0.181818
UBXN2A	235327_x_at	59698_at	8040514			0.970903	0.604125		0.0193554	0.0180973	0.406485	0.981882	0.679093	0.106068	0.463953	0.907514	0.953231	2	11	0.181818
UHRF1BP1	233245_at	52042_at	8118833			0.654329	0.0806508		0.0322893	0.0965121	0.655626	0.918477	0.818609	0.030203	0.854119	0.881794	0.0526785	2	11	0.181818
WARS2	222734_at	49539_at	7919038			0.557565	0.324254		0.494319	0.0604111	0.54491	0.0697395	0.232556	0.0115693	0.0285504	0.054618	0.26233	2	11	0.181818
XPO5	223057_s_at	55709_at	8126588			0.0734762	0.918494		0.375164	0.404059	0.440329	0.699669	0.027875	0.0942941	0.0288764	0.100195	0.633685	2	11	0.181818
ZNF408	219224_x_at		7939699	0.470599	0.766096	0.466376	0.127861	0.334465	0.000667715	0.00262749		0.20696			0.822532	0.500482	0.103002	2	11	0.181818
ZNF541	232604_at	59186_at	8037931			0.0531716	0.114124		0.858027	0.0626054	0.350464	0.0182964	0.776105	0.0398541	0.832151	0.582513	0.465218	2	11	0.181818
ZNF582	241602_at	44356_at	8039586			0.0381917	0.307494		0.290746	0.681895	0.517151	0.0918019	0.770347	0.0304775	0.74303	0.848164	0.583571	2	11	0.181818
ABCC10	215873_x_at		8119801	0.255569	0.474466	0.377479	0.173069	0.184619	0.00467235	0.601245	0.538741	0.0119826			0.458746	0.166503	0.892161	2	12	0.166667
ACY1	202740_at		8080168	0.446435	0.892551	0.0153226	0.843156	0.218473	0.340622	0.105201	0.200103	0.645215			0.0265567	0.647429	0.959481	2	12	0.166667
ADAMTS9	220287_at		8088560	0.721539	0.345522	0.173002	0.48134	0.326399	0.114914	0.945928	0.523214	0.0200369			0.643778	0.361788	0.0105138	2	12	0.166667
AKTIP	218373_at		8001410	0.589375	0.489624	0.062329	0.594238	0.295338	0.0385667	0.0723358	0.532083	0.034486			0.933408	0.167834	0.710899	2	12	0.166667
ALAS1	205633_s_at		8080184	0.459129	0.168127	0.82183	0.899086	0.684775	0.885359	0.0793509	0.718729	0.0153716			5.43e-06	0.159283	0.720794	2	12	0.166667
ALDH2	201425_at		7958784	0.762711	0.212054	0.0433275	0.692425	0.0879792	0.195338	0.224218	0.0668158	0.0531245			6.91e-08	0.654801	0.344192	2	12	0.166667
AP2S1	211047_x_at		8037847	0.611662	0.685258	0.29256	0.618841	0.196364	0.37241	0.922387	0.52495	0.0124067			0.0286537	0.11447	0.299023	2	12	0.166667
APOBR	220023_at		7994353	0.25511	0.673581	0.261146	0.71229	0.806609	0.00406698	0.032035	0.357746	0.986036			0.821021	0.135878	0.706006	2	12	0.166667
APOC4	206738_at		8029551	0.8502	0.877305	0.215568	0.425204	0.749851	0.0286441	0.0147734	0.578709	0.445097			0.473817	0.216335	0.27788	2	12	0.166667
ASIC1	37953_s_at		7955317	0.343211	0.917248	0.49646	0.41012	0.57034	0.0206086	0.00588505	0.913312	0.22805			0.207958	0.648551	0.318909	2	12	0.166667
ATXN2	202622_s_at		7966397	0.958489	0.03966	0.589405	0.129632	0.483788	0.366461	0.679631	0.7207	0.115672			0.0114429	0.177995	0.949528	2	12	0.166667
ATXN2L	207798_s_at		7994386	0.856523	0.307151	0.638873	0.16656	0.540125	0.000164178	0.0293415	0.139047	0.618113			0.335603	0.279974	0.512025	2	12	0.166667
BNIP1	207829_s_at		8110043	0.242161	0.0594044	0.933667	0.17748	0.038676	0.499213	0.557512	0.281721	0.0616131			0.0405853	0.139356	0.743035	2	12	0.166667
CCDC9	206257_at		8029894	0.553695	0.609622	0.911405	0.250048	0.00469764	0.514277	0.522774	0.149756	0.518335			0.0320624	0.472558	0.843416	2	12	0.166667
CDC5L	209056_s_at		8120022	0.226604	0.685871	0.125187	0.270918	0.0466902	0.113268	0.0661787	0.494891	0.129936			0.0276607	0.113511	0.819551	2	12	0.166667
CEBPA	204039_at		8036004	0.81401	0.660365	0.737238	0.0973294	0.130623	0.420338	0.192256	0.919199	0.0333956			0.0492128	0.500638	0.451439	2	12	0.166667
CKAP5	212832_s_at		7947694	0.73669	0.831662	0.0458926	0.248296	0.0325495	0.125293	0.345643	0.805726	0.224359			0.506908	0.644583	0.394856	2	12	0.166667
CRISP1	216314_at		8126920	0.0358197	0.506059	0.930265	0.203697	0.450786	0.576757	0.640227	0.421017	0.882561			0.700502	0.00917835	0.556745	2	12	0.166667
CSAD	221139_s_at		7963590	0.728316	0.2131	0.790923	0.104227	0.569497	0.405663	0.47182	0.93403	0.0471919			0.00464388	0.135477	0.318154	2	12	0.166667
CUL7	36084_at		8126486	0.549749	0.246901	0.0125014	0.550138	0.00126053	0.254838	0.104773	0.361191	0.0543425			0.657014	0.80615	0.632364	2	12	0.166667
DMWD	33768_at		8037679	0.118779	0.20501	0.50877	0.968947	0.376988	0.0023761	0.0129631	0.371098	0.449925			0.454589	0.41089	0.651885	2	12	0.166667
DUSP7	213848_at		8087833	0.2843	0.996566	0.329858	0.992319	0.144745	0.201849	0.43184	0.760453	0.0161276			0.0357655	0.0871143	0.81694	2	12	0.166667
EHHADH	205222_at		8092523	0.702127	0.62319	0.150066	0.500062	0.868338	0.869834	0.83719	0.016812	0.251475			0.0274578	0.848439	0.569168	2	12	0.166667
EIF3C	215230_x_at		8000507	0.366424	0.675438	0.0556306	0.110591	0.0258187	0.041934	0.423982	0.21917	0.838508			0.438902	0.446689	0.244273	2	12	0.166667
EIF3CL	215230_x_at		8000507	0.366424	0.675438	0.0556306	0.110591	0.0258187	0.041934	0.423982	0.21917	0.838508			0.438902	0.446689	0.244273	2	12	0.166667
ERCC1	203719_at		8037579	0.344828	0.609554	0.880666	0.746369	0.103241	0.0665322	0.0737768	0.50869	0.00930091			0.00137223	0.060574	0.427201	2	12	0.166667
ETV5	216375_s_at		8092578	0.376055	0.437784	0.172108	0.103082	0.0351644	0.254762	0.186298	0.938844	0.924875			0.00022709	0.306535	0.516685	2	12	0.166667
F13A1	203305_at		8123744	0.873525	0.592222	0.036764	0.788918	0.291944	0.454875	0.684755	0.500455	0.139593			2.47e-07	0.755314	0.552099	2	12	0.166667
F2	205754_at		7939706	0.976591	0.799907	0.566516	0.00206466	0.00697104	0.730315	0.974287	0.357524	0.915976			0.59367	0.352975	0.324849	2	12	0.166667
FAM5B	214822_at		7907601	0.17372	0.235654	0.332765	0.541968	0.627366	0.387968	0.818575	0.171023	0.951548			0.0268466	0.0164958	0.942685	2	12	0.166667
FKBP1B	206857_s_at		8040530	0.0823055	0.402891	0.721653	0.397503	0.803382	0.137415	0.0170757	0.241997	0.0151545			0.196775	0.274595	0.741717	2	12	0.166667
FTO	209702_at		7995655	0.147041	0.803538	0.586828	0.496924	0.00209428	0.0612301	0.00100221	0.487354	0.101672			0.157412	0.483224	0.39497	2	12	0.166667
GCNT4	220831_at		8112668	0.0395591	0.40528	0.915373	0.445556	0.651736	0.0159111	0.836369	0.51457	0.979377			0.133055	0.317017	0.774432	2	12	0.166667
GSTZ1	209531_at		7975956	0.49658	0.8582	0.508778	0.504905	0.297877	0.183566	0.000749331	0.211417	0.16491			0.0388385	0.660842	0.647739	2	12	0.166667
HMGCR	202540_s_at		8106280	0.162671	0.566264	0.239302	0.441001	0.768366	0.00417665	0.000129929	0.390647	0.205321			0.100735	0.362492	0.346671	2	12	0.166667
HOXC5	206739_at		7955887	0.735901	0.715523	0.63685	0.638893	0.177383	0.284176	0.0322592	0.716815	0.123651			0.0270448	0.525715	0.203293	2	12	0.166667
IARS2	217900_at		7909815	0.727082	0.204875	0.905378	0.707725	0.0272584	0.886671	0.682372	0.1292	0.533736			0.00147974	0.479242	0.958262	2	12	0.166667
IRF2BP1	213771_at		8037723	0.203918	0.663716	0.126908	0.729256	0.391284	0.0166017	0.254857	0.943857	0.0331599			0.838075	0.802817	0.308071	2	12	0.166667
ITIH4	37201_at		8088020	0.0436967	0.537751	0.910617	0.715747	0.141659	0.00283468	0.0893174	0.433538	0.445402			0.405252	0.991454	0.894299	2	12	0.166667
ITPR3	201189_s_at		8118734	0.866708	0.825436	0.1112	0.638125	0.686825	0.185509	0.920841	0.972497	0.0317642			0.0319556	0.380777	0.264752	2	12	0.166667
KIF22	216969_s_at		8003583	0.494028	0.387078	0.0419694	0.421348	4.06e-05	0.263379	0.0706318	0.233893	0.170914			0.479637	0.522972	0.55354	2	12	0.166667
LAT	209881_s_at		7994541	0.925643	0.835304	0.143714	0.420005	0.000468973	0.0141604	0.187723	0.545702	0.323849			0.384855	0.992111	0.483452	2	12	0.166667
LGR4	218326_s_at		7947199	0.327926	0.235373	0.127181	0.522581	0.171521	0.203025	0.00914938	0.685172	0.081519			0.00060248	0.05435	0.869626	2	12	0.166667
LSM14A	212132_at		8027592	0.750997	0.116098	0.250298	0.0374984	0.482137	0.176324	0.0260401	0.4125	0.20708			0.128973	0.595409	0.97155	2	12	0.166667
MAD2L1BP	203094_at		8119874	0.0507522	0.281037	0.169688	0.260884	0.957812	0.152809	0.948722	0.977766	0.0329418			0.419343	0.376802	0.0265805	2	12	0.166667
MAF	209348_s_at		8002969	0.372021	0.319639	0.835067	0.434566	0.154308	0.00807783	0.16729	0.942368	0.202925			0.000121494	0.754848	0.472028	2	12	0.166667
MAP3K12	205448_s_at		7963670	0.366952	0.102399	0.00688128	0.114039	0.129221	0.141238	0.194816	0.960814	0.0986263			0.00419911	0.580823	0.150129	2	12	0.166667
MCRS1	202556_s_at		7963064	0.951052	0.576564	0.537861	0.549748	0.0178695	0.50043	0.353093	0.485129	0.0352032			0.268092	0.938504	0.572123	2	12	0.166667
MELK	204825_at		8155214	0.440715	0.161801	0.0612212	0.686017	0.272532	0.82278	0.111735	0.742046	0.000193534			0.000421057	0.273993	0.152773	2	12	0.166667
MFSD2B	206857_s_at		8040530	0.0823055	0.402891	0.721653	0.397503	0.803382	0.137415	0.0170757	0.241997	0.0151545			0.196775	0.274595	0.741717	2	12	0.166667
NAPA	208751_at		8037913	0.850389	0.92467	0.972144	0.811558	0.195651	0.00148941	0.0132546	0.809767	0.0662603			0.487082	0.213243	0.968405	2	12	0.166667
NCKAP1L	209734_at		7955908	0.806365	0.404767	0.136931	0.170903	0.859497	0.0580575	0.0259911	0.42632	0.0929481			2.2e-06	0.846718	0.518726	2	12	0.166667
NIPSNAP1	201709_s_at		8075263	0.944717	0.553029	0.0181879	0.117087	0.494296	0.269596	0.152708	0.42447	0.309947			0.0332138	0.490532	0.328297	2	12	0.166667
NR1H3	203920_at		7939751	0.224295	0.269826	0.464672	0.330799	0.27378	0.0105881	0.159645	0.607224	0.768245			0.0493044	0.883235	0.575221	2	12	0.166667
NSA2	201922_at		8106271	0.401582	0.0562933	0.200855	0.519495	0.0484862	0.638187	0.311295	0.798682	0.366411			0.000459446	0.683185	0.613702	2	12	0.166667
OAS3	218400_at		7958895	0.649866	0.255818	0.643334	0.268349	0.159163	0.0436705	0.0333927	0.260844	0.983303			0.803088	0.517393	0.337099	2	12	0.166667
PHGDH	201397_at		7904433	0.0552241	0.0705968	0.694288	0.305222	0.0842089	0.176593	0.00832159	0.264057	0.281016			0.000583996	0.722193	0.804587	2	12	0.166667
POLR1E	218997_at		8155268	0.0955574	0.218851	0.209969	0.990418	0.202412	0.0076893	0.0194991	0.751168	0.0553079			0.118671	0.235976	0.911886	2	12	0.166667
PPFIBP2	212841_s_at		7938231	0.670576	0.344151	0.0148632	0.341554	0.975374	0.141029	0.212173	0.0330006	0.951954			0.0743521	0.293053	0.96298	2	12	0.166667
PPP2R5D	211159_s_at		8119627	0.972614	0.748875	0.00251915	0.596246	0.105311	0.138642	0.113944	0.501264	0.321159			0.0488647	0.940072	0.683276	2	12	0.166667
PTGIR	206187_at		8037775	0.354807	0.760511	0.920855	0.219679	0.0320763	0.170805	0.0368379	0.538291	0.721608			0.803907	0.537455	0.915067	2	12	0.166667
RABEP2	74694_s_at		8000616	0.0485498	0.300015	0.240171	0.331739	0.490286	0.0956162	0.451717	0.834982	0.0263865			0.214087	0.669778	0.843803	2	12	0.166667
RAD54L2	213205_s_at		8080100	0.534285	0.470064	0.140656	0.367409	0.352032	3.39e-06	7.48e-05	0.250986	0.790597			0.270275	0.497036	0.802386	2	12	0.166667
RFC4	204023_at		8092640	0.330712	0.184323	0.0881858	0.479071	0.0467564	0.15314	0.427107	0.182369	0.0598116			0.0123012	0.3533	0.488278	2	12	0.166667
RIC3	220282_at		7946340	0.851858	0.840686	0.784091	0.512927	0.597163	0.131687	0.494358	0.612261	0.00115849			0.00191326	0.249156	0.425292	2	12	0.166667
RPH3A	205230_at		7958860	0.579865	0.979495	0.827732	0.792431	0.569435	0.768797	0.0341	0.297986	0.15782			0.745286	0.00101218	0.657967	2	12	0.166667
RRP9	204133_at		8087790	0.994452	0.367867	0.595167	0.0754543	0.0369513	0.0514531	0.105318	0.495014	0.00943378			0.636456	0.427973	0.320995	2	12	0.166667
SCFD1	215548_s_at		7973770	0.72611	0.59038	0.624083	0.542137	0.879564	0.0380832	0.259664	0.776548	0.0392415			0.561819	0.924447	0.677928	2	12	0.166667
SCUBE2	219197_s_at		7946454	0.891887	0.168413	0.0011499	0.141986	0.864306	0.628362	0.0608374	0.874113	0.273256			0.00171413	0.519667	0.319593	2	12	0.166667
SLC1A5	208916_at		8037835	0.990385	0.899159	0.0349945	0.245136	0.139553	0.95251	0.0714947	0.178222	0.530554			0.0452174	0.253527	0.402614	2	12	0.166667
SLC22A7	221662_s_at		8119782	0.920327	0.868656	0.0458274	0.103976	0.113389	0.471039	0.0281768	0.37462	0.937358			0.488547	0.31907	0.489161	2	12	0.166667
SLC7A10	220868_s_at		8035993	0.263562	0.445455	0.812384	0.559049	0.106142	0.0467514	0.72105	0.361755	0.390799			0.000425446	0.997421	0.751382	2	12	0.166667
SMC5	212927_at		8155770	0.480743	0.233318	0.215011	0.776802	0.203678	0.00203078	0.0227555	0.589341	0.962101			0.587496	0.0961816	0.736966	2	12	0.166667
SNRPC	201342_at		8118826	0.139953	0.454138	0.0671808	0.558218	0.807215	0.0442051	0.587247	0.311502	0.0235473			0.117059	0.104375	0.489978	2	12	0.166667
SNTG2	220487_at		8039977	0.259248	0.6515	0.272655	0.926752	0.994734	0.0136592	0.919944	0.126995	0.489281			3.65e-07	0.842797	0.104319	2	12	0.166667
SNX10	218404_at		8131957	0.394917	0.262106	0.307967	0.614024	0.139693	0.000293108	0.0340445	0.462199	0.97851			0.326877	0.516149	0.686858	2	12	0.166667
SPDEF	220192_x_at		8125843	0.718038	0.301315	0.363019	0.662733	0.718988	0.32649	0.0190203	0.471792	0.0159083			0.149019	0.974455	0.340566	2	12	0.166667
SRF	202400_s_at		8119712	0.253381	0.962392	0.332241	0.412299	0.380274	0.0095633	0.171208	0.243923	0.025702			0.6919	0.227297	0.312597	2	12	0.166667
TARBP2	203677_s_at		7955829	0.109937	0.0745984	0.0970629	0.453846	0.0767781	0.183889	0.015208	0.619828	0.0360183			0.421486	0.152967	0.58757	2	12	0.166667
TRA2B	200892_s_at		8092564	0.982216	0.448859	0.07324	0.553212	0.0373903	0.152452	0.0239163	0.440565	0.406289			0.161214	0.731044	0.702269	2	12	0.166667
TROAP	204649_at		7955195	0.153415	0.0364927	0.274305	0.813134	0.0247453	0.0791456	0.0894023	0.479642	0.169979			0.963734	0.717169	0.859271	2	12	0.166667
UQCR10	218190_s_at		8072274	0.873131	0.107504	0.0180322	0.0224373	0.272483	0.0918573	0.829718	0.406712	0.678685			0.711685	0.138447	0.541421	2	12	0.166667
VN1R1	221412_at		8039642	0.0881865	0.221439	0.749096	0.0109786	0.745115	0.984011	0.711873	0.331098	0.0194181			0.2434	0.133343	0.576617	2	12	0.166667
WNT10B	206213_at		7962918	0.0872904	0.189547	0.113634	0.0492114	0.0953499	0.390718	0.539245	0.253956	0.535893			0.0242442	0.816172	0.646613	2	12	0.166667
XPO6	214784_x_at		8000482	0.119764	0.521906	0.231274	0.484397	0.316423	0.00548377	0.173726	0.640077	0.921769			0.00350218	0.266596	0.795374	2	12	0.166667
ZNF318	203521_s_at		8126542	0.557573	0.803318	0.825338	0.209663	0.122043	0.000110896	0.00510604	0.0943343	0.56208			0.14808	0.798324	0.246276	2	12	0.166667
ZNF552	219741_x_at		8039692	0.961685	0.481595	0.249244	0.688924	0.542195	0.202702	0.440747	0.302427	0.27704			0.0497834	0.0465907	0.18904	2	12	0.166667
ARHGAP35	202045_s_at	53559_at	8029856	0.589814	0.659615	0.494124	0.526042	0.00521646	0.0835988	0.0949617		0.945027	0.747329	0.591512	0.178157	0.965221	0.0337021	2	13	0.153846
ELSPBP1	220366_at	58105_at	8029988	0.106851	0.0391853	0.72801	0.255114	0.700893	0.603599	0.114587		0.303214	0.960249	0.666439	0.915471	0.0105391	0.268026	2	13	0.153846
GPATCH1	219818_s_at	51829_at	8027521	0.136794	0.92976	0.0257604	0.191748	0.351432	0.398224	0.529591		0.642765	0.0540783	0.257994	0.0192519	0.424838	0.68353	2	13	0.153846
HIF3A	222124_at	51126_at	8029784	0.370601	0.569778	0.201204	0.53862	0.137972	0.714741	0.956381		0.252101	0.0684154	0.74827	0.00202319	0.0429764	0.382231	2	13	0.153846
MTMR3	211507_s_at	46615_at	8072302	0.0952902	0.143155	0.0461592	0.0298365	0.0568133	0.0948257	0.411116		0.288648	0.417111	0.106597	0.899498	0.941611	0.644518	2	13	0.153846
PPP1R13L	218849_s_at	55079_at	8037563	0.245163	0.520636	0.871736	0.150398	0.404471	0.309911	0.75146		0.00619725	0.351595	0.0228575	0.170167	0.958691	0.542254	2	13	0.153846
ATF1	222103_at	59352_at	7955425	0.895846	0.530931	0.844736	0.264611	0.0655795	0.00498107	0.0475771	0.750121	0.879567	0.0576685	0.84647	0.598666	0.509781	0.59403	2	14	0.142857
ATP6V0E1	214150_x_at	42277_at	8110022	0.710039	0.395533	0.151091	0.69478	0.0256605	0.473424	0.380643	0.41692	0.0304336	0.276151	0.952784	0.0761107	0.297204	0.492934	2	14	0.142857
BDH2	218285_s_at	56541_at	8102065	0.227156	0.604618	0.726282	0.184911	0.103901	0.00226891	0.134162	0.805564	0.0317399	0.679866	0.215555	0.730188	0.0816836	0.664125	2	14	0.142857
BHLHE41	221530_s_at	45810_at	7961891	0.588811	0.952277	0.303841	0.984676	0.876497	0.664846	0.388866	0.22809	0.0157058	0.569719	0.0726139	4.81e-05	0.921752	0.486846	2	14	0.142857
C12orf10	218220_at	53911_at	7955777	0.783939	0.0406942	0.945634	0.590664	0.562469	0.0445638	0.127119	0.80076	0.388006	0.864779	0.161857	0.581585	0.537674	0.751458	2	14	0.142857
CNPY3	217931_at	45819_at	8119609	0.321606	0.103732	0.928798	0.309644	0.644649	0.0039094	0.0522538	0.940237	0.470639	0.973876	0.498202	0.00331903	0.190838	0.14231	2	14	0.142857
DNMT3A	218457_s_at	43066_g_at	8050813	0.251728	0.755498	0.559544	0.841868	0.696963	0.0114687	0.207275	0.257356	0.00128113	0.457691	0.531722	0.555892	0.239533	0.300369	2	14	0.142857
EHD2	45297_at	45297_at	8029950	0.268351	0.42572	0.0242024	0.443555	0.209951	0.297205	0.404025	0.316514	0.073305	0.729569	0.445748	0.0265621	0.440666	0.865758	2	14	0.142857
FKBP11	219118_at	50354_at	7962895	0.326943	0.0979599	0.112889	0.105191	0.288442	0.277924	0.0882367	0.35742	0.0495251	0.000205984	0.0836566	0.942278	0.579276	0.499656	2	14	0.142857
GDE1	202593_s_at	45490_s_at	7999889	0.0776797	0.0207825	0.207048	0.552938	0.44518	0.944148	0.0365349	0.189477	0.172579	0.614662	0.837624	0.306782	0.70614	0.250548	2	14	0.142857
GTF3A	215091_s_at	43736_at	7968242	0.0315131	0.0251081	0.524474	0.549343	0.157903	0.347486	0.605757	0.219597	0.211879	0.183606	0.453641	0.109938	0.673305	0.346449	2	14	0.142857
HMP19	218623_at	48859_f_at	8110074	0.336951	0.437859	0.277344	0.170996	0.215006	0.173321	0.0265716	0.735915	0.132281	0.921811	0.0434238	0.668586	0.369648	0.0704522	2	14	0.142857
HOXC13	219832_s_at	47435_at	7955845	0.656716	0.612719	0.0363042	0.0398541	0.302987	0.614201	0.937013	0.633508	0.38894	0.346286	0.448857	0.0986191	0.775805	0.966013	2	14	0.142857
IRS1	204686_at	47353_at	8059470	0.463229	0.28365	0.610043	0.0531301	0.0649116	0.747688	0.703997	0.621144	0.105065	0.011273	0.0629497	0.000965563	0.257001	0.598961	2	14	0.142857
KIAA0408	205496_at	44332_at	8129392	0.391161	0.0756267	0.807845	0.436047	0.52886	0.734635	0.0325599	0.440133	0.327586	0.0150841	0.609769	0.216208	0.961356	0.149201	2	14	0.142857
KPTN	220160_s_at	43941_at	8037898	0.648148	0.351096	0.985751	0.616625	0.616825	0.090773	0.086718	0.461597	0.00219126	0.0286936	0.238531	0.0742221	0.128449	0.558257	2	14	0.142857
MARK4	55065_at	55065_at	8029642	0.975853	0.41754	0.62905	0.10085	0.910868	0.00404481	0.0160991	0.685765	0.0584657	0.183798	0.245959	0.35382	0.806697	0.403276	2	14	0.142857
MAZ	212064_x_at	52340_f_at	7994637	0.45437	0.043256	0.767014	0.0591459	0.156203	0.019368	0.242736	0.779238	0.0653306	0.498821	0.759308	0.767738	0.782088	0.636901	2	14	0.142857
MSRA	219281_at	45515_s_at	8144557	0.0376196	0.195062	0.0906531	0.355422	0.795773	0.172277	0.210186	0.945252	0.0167065	0.553932	0.594409	0.652966	0.479116	0.521716	2	14	0.142857
NISCH	201591_s_at	44768_at	8080320	0.879144	0.375705	0.131157	0.127889	0.796458	0.0035961	0.0227166	0.480542	0.0996079	0.054066	0.997967	0.254515	0.15791	0.53019	2	14	0.142857
NPVF	221322_at	47363_i_at	8138662	0.175935	0.247226	0.65248	0.0691693	0.0271958	0.36636	0.480385	0.379014	0.873158	0.0492648	0.242374	0.43733	0.854684	0.406613	2	14	0.142857
PAX5	221969_at	49496_at	8161211	0.349939	0.457476	0.446385	0.351227	0.241457	0.00578292	0.000880935	0.477711	0.781333	0.895987	0.487952	0.771747	0.993701	0.742869	2	14	0.142857
PPP1R37	213781_at	47792_r_at	8029624	0.0124558	0.21473	0.125424	0.584578	0.0327213	0.458194	0.257435	0.516062	0.331148	0.904426	0.746503	0.497381	0.327871	0.641832	2	14	0.142857
RACGAP1	222077_s_at	50271_at	7963157	0.953701	0.177721	0.464509	0.696318	0.115275	0.397614	0.570188	0.474178	0.000198764	0.525972	0.0899038	0.0313701	0.899243	0.62021	2	14	0.142857
RECK	205407_at	46009_at	8155169	0.253342	0.923859	0.699187	0.115112	0.0113721	0.0210974	0.073514	0.686639	0.629618	0.0895306	0.825592	0.819501	0.867031	0.943668	2	14	0.142857
SLC30A10	220435_at	42844_r_at	7924342	0.876604	0.0876384	0.246877	0.277551	0.251493	0.816313	0.183434	0.727221	0.0109733	0.994248	0.0400652	0.355178	0.701013	0.603116	2	14	0.142857
SOGA3	205496_at	44332_at	8129392	0.391161	0.0756267	0.807845	0.436047	0.52886	0.734635	0.0325599	0.440133	0.327586	0.0150841	0.609769	0.216208	0.961356	0.149201	2	14	0.142857
ATP2A1	230693_at		7994463			0.158361	0.00651122		0.273399	0.347991		0.668384			0.448804	0.909428	0.617935	1	8	0.125
DHH	1552730_at		7963020			0.973845	0.814253		0.553474	0.568417		0.0203443			0.840416	0.550815	0.837116	1	8	0.125
ERCC2	235399_at		8037537			0.0639209	0.918815		0.0283436	0.281752		0.359477			0.0900842	0.11897	0.781377	1	8	0.125
FAM109A	229690_at		7966389			0.0283258	0.658588		0.117312	0.203818		0.212186			0.271391	0.976952	0.231692	1	8	0.125
FAM186B	224039_at		7963084			0.844599	0.388741		0.31	0.021832		0.118177			0.147573	0.590479	0.261572	1	8	0.125
GPR84	223767_at		7963770			0.247162	0.117194		0.78746	0.212884		0.00261782			0.150393	0.195641	0.218098	1	8	0.125
IFLTD1	1552865_a_at		7961875			0.22254	0.531067		0.229	0.0463204		0.89615			0.377011	0.862805	0.433443	1	8	0.125
NLRP10	1553534_at		7946334			0.328781	0.932462		0.804545	0.0493559		0.0712814			0.727449	0.0843481	0.294108	1	8	0.125
PDILT	1554970_at		7999952			0.188458	0.574632		0.831402	0.319071		0.186984			0.765146	0.0227939	0.994038	1	8	0.125
RBP1	239782_at		8091078			0.4339	0.806984		0.348944	0.977182		0.683274			4.73e-05	0.420863	0.260526	1	8	0.125
SPATS1	239870_at		8120011			0.329624	0.516752		0.618207	0.00204016		0.40996			0.991191	0.538753	0.0935867	1	8	0.125
SYNGAP1	230297_x_at		8118721			0.742729	0.665172		0.000795428	0.0620073		0.821624			0.752718	0.928988	0.813974	1	8	0.125
TFAP2B	1553394_a_at		8120194			0.489971	0.341068		0.613575	0.0261347		0.471483			0.486545	0.60019	0.724237	1	8	0.125
TMEM151B	239870_at		8120011			0.329624	0.516752		0.618207	0.00204016		0.40996			0.991191	0.538753	0.0935867	1	8	0.125
ZBTB9	226163_at		8118721			0.148482	0.88566		0.166268	0.0161149		0.546173			0.752718	0.928988	0.813974	1	8	0.125
ZNF548	1558622_a_at		8031737			0.407881	0.777954		0.456079	0.950244		0.00446649			0.133307	0.366288	0.195081	1	8	0.125
ACSM2B	241915_at		7999965			0.308003	0.23326		0.453826	0.154425	0.114692	0.00879077			0.0969976	0.388051	0.340673	1	9	0.111111
AKIP1	242515_x_at		7938301			0.165095	0.05275		0.313975	0.385368	0.726438	0.00535671			0.18065	0.0909613	0.938357	1	9	0.111111
C14orf178	1564816_at		7975995			0.741104	0.41181		0.22871	0.017779	0.431781	0.651338			0.663972	0.846104	0.283349	1	9	0.111111
CCBE1	243805_at		8023575			0.972451	0.823463		0.791484	0.841913	0.264577	0.0886613			0.00119807	0.423603	0.111734	1	9	0.111111
ERI2	240603_s_at		8000013			0.0538627	0.119323		0.890923	0.294964	0.916221	0.00980222			0.213307	0.905519	0.57199	1	9	0.111111
FIBIN	231001_at		7939052			0.936095	0.0556261		0.828956	0.573743	0.929545	0.00122358			0.741986	0.533011	0.954108	1	9	0.111111
GABRG1	241805_at		8100097			0.24918	0.267123		0.0993739	0.0352929	0.460376	0.887848			0.225864	0.570026	0.0684576	1	9	0.111111
GNG8	234284_at		8037785			0.97226	0.514198		0.477582	0.00109751	0.984491	0.110746			0.533579	0.812632	0.58695	1	9	0.111111
HSCB	223647_x_at		8072143			0.512605	0.292813		0.346895	0.926688	0.343548	0.457236			0.0398928	0.575993	0.299019	1	9	0.111111
IQCH	239812_s_at		7984380			0.459871	0.5388		0.223829	0.0179208	0.229683	0.315317			0.377164	0.755914	0.873906	1	9	0.111111
KLC3	1570402_at		8029671			0.334835	0.976024		0.769516	0.0323706	0.5	0.933662			0.81311	0.872415	0.86684	1	9	0.111111
KNG1	243562_at		8084679			0.243586	0.91652		0.0992427	0.0445006	0.732109	0.251927			0.87492	0.0749061	0.590661	1	9	0.111111
LACRT	224540_at		7963837			0.544345	0.59971		0.192945	0.0605724	0.42866	0.944064			0.685564	0.0281735	0.201	1	9	0.111111
LRP3	228525_at		8027556			0.0549003	0.907082		0.309665	0.0338162	0.613851	0.405387			0.124234	0.396063	0.696073	1	9	0.111111
METTL15	242247_at		8091656			0.0679184	0.648212		0.0819541	0.172069	0.854587	0.695955			0.028709	0.366506	0.785816	1	9	0.111111
NOVA2	238904_at		8037737			0.459901	0.258699		0.861842	0.452955	0.941217	0.023979			0.978178	0.505417	0.485245	1	9	0.111111
OR5P3	1553078_at		7946326			0.791533	0.35592		0.15044	0.0134685	0.539622	0.978373			0.196626	0.573822	0.457106	1	9	0.111111
PACSIN3	235734_at		7947801			0.870355	0.280558		0.0372508	0.232987	0.363493	0.407343			0.604784	0.626307	0.570116	1	9	0.111111
PRSS55	1570274_at		8144571			0.112559	0.781762		0.171767	0.0115198	0.604731	0.624555			0.748287	0.450671	0.09446	1	9	0.111111
RFT1	226060_at		8088092			0.339558	0.940001		0.0618095	0.0422449	0.737013	0.496993			0.225971	0.788359	0.946813	1	9	0.111111
SAMD15	232316_at		7975971			0.783058	0.839276		0.22688	0.255649	0.0495334	0.354638			0.777561	0.582878	0.989292	1	9	0.111111
SCGB2B2	237748_at		8036033			0.0265617	0.220372		0.993077	0.140889	0.219757	0.344519			0.173858	0.523392	0.296188	1	9	0.111111
SPATA9	223840_s_at		8113202			0.88674	0.484439		0.0232742	0.0950233	0.229256	0.812145			0.537315	0.471514	0.242443	1	9	0.111111
SSPN	226932_at		7954481			0.0229382	0.639599		0.0735082	0.971336	0.255428	0.762286			0.401387	0.240856	0.955467	1	9	0.111111
THEMIS	1558971_at		8129410			0.417376	0.75725		0.0361264	0.242878	0.426447	0.754183			0.349057	0.700465	0.288076	1	9	0.111111
TNKS	1569391_at		8144528			0.585137	0.948373		0.0108908	0.059926	0.908856	0.273821			0.0853606	0.1851	0.994256	1	9	0.111111
TUFM	238190_at		8000603			0.787086	0.668804		0.00648514	0.129482	0.569144	0.493002			0.899073	0.903636	0.837775	1	9	0.111111
WDR88	1552453_a_at		8027543			0.587899	0.622994		0.0559335	0.00260686	0.894247	0.647253			0.910264	0.0571245	0.462802	1	9	0.111111
ZNF256	223714_at		8039706			0.948676	0.747877		0.273618	0.104591	0.252128	0.0488508			0.927352	0.60683	0.209481	1	9	0.111111
ZNF296	238607_at		8037495			0.571018	0.563341		0.304047	0.100902	0.47555	0.0137525			0.454651	0.389842	0.756246	1	9	0.111111
ZNF417	1552783_at		8039695			0.653127	0.372409		0.107044	0.735527	0.192585	0.361497			0.689962	0.0383404	0.591664	1	9	0.111111
ZNF530	232228_at		8031778			0.148605	0.489231		0.623135	0.820318	0.25039	0.641499			0.0278591	0.463411	0.133865	1	9	0.111111
ZNF583	1553221_at		8031640			0.679603	0.33238		0.0846641	0.943441	0.624061	0.00482315			0.236247	0.185306	0.705243	1	9	0.111111
ZNF606	229707_at	51575_at	8039719			0.837185	0.263077		0.0382735	0.401301		0.495922	0.638644	0.883346	0.261403	0.989915		1	9	0.111111
ZSCAN4	1552851_at		8031799			0.0944233	0.0489347		0.552031	0.7691	0.305091	0.439129			0.479641	0.481415	0.973632	1	9	0.111111
CCDC34	226287_at	47035_r_at	7947189			0.995952	0.985246		0.0271311	0.389335		0.303225	0.13091	0.564798	0.56802	0.403461	0.569085	1	10	0.1
DGKG	242319_at	43203_at	8092596			0.0413266	0.29549		0.773549	0.0779999		0.848826	0.222258	0.365088	0.948698	0.525044	0.124263	1	10	0.1
FOXA3	228463_at	45382_g_at	8029754			0.0226579	0.281043		0.444842	0.578278		0.545732	0.659517	0.603947	0.948358	0.586736	0.331157	1	10	0.1
IGFL1	239430_at	56607_at	8029779			0.924523	0.993913		0.985264	0.0850159		0.228607	0.085848	0.88451	0.0421308	0.926557	0.575125	1	10	0.1
LIX1	230865_at	50053_r_at	8113278			0.741414	0.0222135		0.704978	0.21148		0.752747	0.70562	0.0565253	0.639968	0.205446	0.775161	1	10	0.1
RASSF8	241735_at	45606_at	7954469			0.684392	0.334152		0.177673	0.0935024		0.938251	0.000570701	0.127694	0.495903	0.967914	0.425633	1	10	0.1
SCN2A	229057_at	48890_at	8046020			0.871934	0.901627		0.257996	0.767329		0.246753	0.300522	0.242978	0.0481721	0.885981	0.207409	1	10	0.1
SEC16B	1564423_a_at	47539_at	7922550			0.168665	0.393888		0.356426	0.0119958		0.636707	0.228965	0.127954	0.317744	0.977039	0.414741	1	10	0.1
SPAG17	233516_s_at	58804_at	7918973			0.41172	0.502753		0.850323	0.635433		0.0540876	0.0204826	0.125279	0.0948248	0.172317	0.57514	1	10	0.1
ZNF264	1558698_at	46913_at	8031700			0.45548	0.321953		0.946246	0.89106		0.0723127	0.207014	0.00442017	0.29116	0.345042	0.568702	1	10	0.1
ACSM1	215432_at		7999981	0.228079	0.319404	0.934152	0.60494	0.0274762	0.413686	0.0755721		0.128271			0.587342	0.934074	0.149407	1	11	0.0909091
ACSM3	205942_s_at		7993756	0.530681	0.445356	0.551824	0.969132	0.0455107	0.0813775	0.402442		0.324845			0.959107	0.107274	0.551903	1	11	0.0909091
ALKBH1	236721_at	48915_at	7980454			0.601141	0.621372		0.0533045	0.117354	0.226862	0.278234	0.30093	0.141412	0.247354	0.0052921	0.413844	1	11	0.0909091
ASCL3	221161_at		7946436	0.43876	0.811657	0.237676	0.510595	0.708786	0.415089	0.818731		0.891758			0.0519076	0.0402235	0.904212	1	11	0.0909091
BBC3	211692_s_at		8037872	0.96707	0.123895	0.16959	0.968287	0.0320833	0.716776	0.364205		0.0980176			0.633131	0.930681	0.142948	1	11	0.0909091
BLOC1S3	228244_at	57737_at	8029640			0.361524	0.523795		0.0419195	0.0944825	0.265235	0.989629	0.585928	0.137119	0.977137	0.820153	0.347751	1	11	0.0909091
C19orf40	214816_x_at		8027510	0.848002	0.571642	0.0323007	0.0810221	0.0972552	0.0697093	0.0588924		0.164271			0.446009	0.561687	0.49078	1	11	0.0909091
CCIN	210642_at		8155200	0.982169	0.862669	0.947344	0.125029	0.477297	0.358304	0.551779		0.0372337			0.150527	0.205651	0.851676	1	11	0.0909091
CENPE	205046_at		8102076	0.274962	0.112921	0.056136	0.535429	0.976224	0.312342	0.421804		0.00311218			0.0724685	0.66323	0.414563	1	11	0.0909091
CENPW	226936_at	51263_at	8121911			0.0671841	0.905867		0.420156	0.599701	0.780396	0.00420451	0.412392	0.136794	0.425034	0.685552	0.197091	1	11	0.0909091
CERS5	239491_at	53053_at	7963174			0.417935	0.405506		0.164375	0.880407	0.493975	0.913767	0.456211	0.422577	0.0414419	0.1939	0.763896	1	11	0.0909091
CRX	217510_at		8029978	0.935127	0.507252	0.168418	0.903706	0.0381499	0.267013	0.619258		0.969389			0.675881	0.71173	0.369534	1	11	0.0909091
CRYGS	206451_at		8092621	0.49971	0.190966	0.202558	0.575994	0.0337705	0.0972184	0.197533		0.24792			0.213602	0.429748	0.751298	1	11	0.0909091
DHX34	214017_s_at		8029918	0.425594	0.308711	0.785933	0.184152	0.800333	0.00299201	0.101531		0.166693			0.225627	0.547929	0.555828	1	11	0.0909091
DLK2	220262_s_at		8126556	0.91582	0.911422	0.507612	0.430687	0.304553	0.774232	0.0702941		0.012594			0.93657	0.468523	0.978607	1	11	0.0909091
DTX1	227336_at	57025_at	7958931			0.227351	0.21338		0.225767	0.0688941	0.726894	0.47572	0.00311104	0.67657	0.328763	0.200885	0.606617	1	11	0.0909091
EML2	204398_s_at		8037640	0.606267	0.489891	0.596375	0.381022	0.00487564	0.127936	0.247668		0.149883			0.37203	0.277068	0.214504	1	11	0.0909091
EWSR1	229966_at	51087_at	8072206			0.307665	0.150889		0.213309	0.160598	0.811394	0.0274959	0.216437	0.173599	0.428424	0.759047	0.893961	1	11	0.0909091
FAM169A	241265_x_at	55455_at	8112649			0.128755	0.180057		0.000451823	0.0698766	0.227257	0.431505	0.447308	0.447535	0.204752	0.417396	0.732104	1	11	0.0909091
FMNL3	230640_at	59770_g_at	7963092			0.167198	0.125322		0.274708	0.926836	0.204738	0.0020552	0.329804	0.236238	0.177058	0.485424	0.82565	1	11	0.0909091
GEMIN7	222821_s_at	56183_g_at	8029617			0.782231	0.968502		0.0440927	0.110741	0.788971	0.797785	0.419964	0.517326	0.499171	0.179435	0.900486	1	11	0.0909091
GLS2	205531_s_at		7964183	0.166925	0.837586	0.0233328	0.878046	0.976099	0.9456	0.894915		0.182929			0.669391	0.761582	0.917459	1	11	0.0909091
GNMT	210328_at		8119620	0.253327	0.793326	0.890736	0.174992	0.424488	0.245576	0.0202347		0.888618			0.471639	0.129436	0.38546	1	11	0.0909091
GP2	214324_at		7999920	0.969649	0.673454	0.988996	0.648252	0.0364516	0.731369	0.384673		0.638919			0.198613	0.362953	0.70034	1	11	0.0909091
GPR77	221149_at		8029914	0.142839	0.163364	0.773878	0.436411	0.207559	0.371688	0.239344		0.993388			0.00457942	0.679703	0.227244	1	11	0.0909091
GRM2	241802_x_at	58160_at	8080128			0.248015	0.554929		0.0145071	0.0835029	0.785813	0.611479	0.431801	0.431522	0.323586	0.583976	0.927317	1	11	0.0909091
GTPBP2	223789_s_at	48517_at	8126629			0.18279	0.30992		0.239923	0.0495489	0.388335	0.987796	0.354258	0.0519017	0.888158	0.644474	0.443731	1	11	0.0909091
GUF1	222770_s_at	42630_r_at	8094876			0.249371	0.198663		0.23164	0.0410853	0.219444	0.787241	0.471356	0.0717023	0.254145	0.0961682	0.920369	1	11	0.0909091
HAO2	220801_s_at		7904396	0.925393	0.472362	0.425566	0.836066	0.778721	0.211674	0.74837		0.0454636			0.181304	0.371908	0.911527	1	11	0.0909091
IQCF2	236767_at	49069_at	8080138			0.13031	0.889756		0.671932	0.000663169	0.35334	0.182695	0.0608948	0.215723	0.499645	0.807176	0.958286	1	11	0.0909091
IRX3	229638_at	44613_at	8001449			0.236113	0.410284		0.962114	0.410909	0.665873	0.153454	0.348788	0.000369153	0.18326	0.894564	0.382536	1	11	0.0909091
ISM2	228212_at	44532_at	7980425			0.950458	0.998424		0.643298	0.732001	0.590747	0.120242	0.0350181	0.1598	0.0992082	0.874734	0.752044	1	11	0.0909091
KBTBD4	218570_at		7947926	0.267553	0.82654	0.028765	0.368405	0.305112	0.978075	0.946079		0.677765			0.343953	0.0555315	0.571156	1	11	0.0909091
KIFC1	209680_s_at		8179564	0.138986	0.499335	0.155001	0.986647	0.219193	0.165666	0.0633524		0.157827			0.589783	0.0290412	0.492633	1	11	0.0909091
MLN	207473_at		8125798	0.680566	0.364733	0.336848	0.145725	0.142019	0.360324	0.00136253		0.97932			0.153902	0.410024	0.629232	1	11	0.0909091
MRPL2	229884_s_at	53104_r_at	8126512			0.0894779	0.701979		0.302616	0.312036	0.522387	0.0221564	0.105531	0.829223	0.0821156	0.448234	0.189412	1	11	0.0909091
MSX2	205555_s_at		8110084	0.323749	0.696989	0.94602	0.04618	0.17569	0.663653	0.771562		0.304947			0.0738362	0.429415	0.386045	1	11	0.0909091
MYBPC3	208040_s_at		7947828	0.290323	0.220126	0.486589	0.659325	0.140461	0.549246	0.048238		0.376057			0.915189	0.893444	0.785586	1	11	0.0909091
NPFF	214184_at		7963689	0.35909	0.429094	0.0221281	0.181805	0.748393	0.0782173	0.589805		0.0875499			0.157064	0.928566	0.286821	1	11	0.0909091
PACSIN1	227053_at	54003_at	8118804			0.227909	0.740457		0.0119178	0.0584057	0.976375	0.265409	0.215629	0.632556	0.755053	0.274042	0.382423	1	11	0.0909091
PIGC	202846_s_at		7922330	0.470195	0.387601	0.934634	0.977909	0.254893	0.163544	0.414191		0.0903656			0.00894663	0.401682	0.462129	1	11	0.0909091
POLK	223260_s_at	58997_r_at	8106303			0.0342264	0.813543		0.113491	0.511654	0.761876	0.652037	0.102393	0.921332	0.918482	0.461714	0.791281	1	11	0.0909091
PRICKLE2	225968_at	57194_at	8088550			0.158213	0.129253		0.0338169	0.0570893	0.367162	0.401025	0.949039	0.892035	0.193524	0.113393	0.94884	1	11	0.0909091
PRKAG1	201805_at		7962935	0.226953	0.137256	0.353189	0.426021	0.0434966	0.843776	0.999366		0.162334			0.497922	0.323079	0.829467	1	11	0.0909091
PTCRA	211252_x_at		8119599	0.936416	0.531394	0.744039	0.648436	0.0452918	0.379789	0.489499		0.370888			0.610403	0.880251	0.732012	1	11	0.0909091
RAPSN	211570_s_at		7947881	0.810201	0.539515	0.278837	0.0425438	0.194642	0.326632	0.169546		0.151972			0.231469	0.637877	0.586485	1	11	0.0909091
RARG	204189_at		7963631	0.934955	0.661053	0.386618	0.321346	0.249226	0.0466672	0.408904		0.31094			0.615355	0.306912	0.927624	1	11	0.0909091
RFPL1	207934_at		8180381	0.390099	0.119778	0.985181	0.368874	0.436645	0.458174	0.340272		0.141401			0.0305275	0.19663	0.692621	1	11	0.0909091
RHBDD1	236690_at	54463_at	8048772			0.790849	0.136193		0.556535	0.000560704	0.143154	0.615247	0.433079	0.934571	0.0512799	0.59163	0.605181	1	11	0.0909091
RIOK1	224450_s_at	51703_at	8116760			0.614319	0.781921		0.0784381	0.262147	0.660268	0.0548033	0.0103376	0.936113	0.804739	0.498495	0.347137	1	11	0.0909091
RRP36	225788_at	48042_at	8119661			0.375023	0.576399		0.0760515	0.131445	0.183254	0.306682	0.034637	0.142415	0.21486	0.792529	0.625388	1	11	0.0909091
RSPH6A	220965_s_at		8037688	0.229774	0.546086	0.353782	0.681094	0.39023	0.0893034	0.0134659		0.695906			0.886525	0.852291	0.788841	1	11	0.0909091
RSPH9	230695_s_at	48458_at	8119882			0.0268087	0.66246		0.431646	0.417878	0.249042	0.42744	0.41853	0.929771	0.481375	0.200072	0.509429	1	11	0.0909091
SLC35B2	224716_at	48781_s_at	8126658			0.565927	0.100165		0.769247	0.0164925	0.586141	0.225167	0.977535	0.886738	0.476796	0.148669	0.959213	1	11	0.0909091
SMARCD1	203183_s_at		7955331	0.709617	0.929877	0.903658	0.0843692	0.709534	0.00235172	0.513824		0.220493			0.48341	0.39055	0.578662	1	11	0.0909091
SMUG1	223684_s_at	53028_at	7963741			0.048818	0.526924		0.119299	0.261597	0.731925	0.112378	0.361904	0.126946	0.801626	0.479155	0.791695	1	11	0.0909091
SOX7	228698_at	51610_at	8149289			0.145089	0.0635914		0.681271	0.188258	0.941316	0.374645	0.000528771	0.230856	0.563433	0.971281	0.356479	1	11	0.0909091
TEX264	233350_s_at	54962_f_at	8080121			0.0513024	0.248228		0.025352	0.790034	0.720781	0.189563	0.548209	0.282609	0.635362	0.971905	0.489572	1	11	0.0909091
TMEM159	213272_s_at		7993807	0.915145	0.801404	0.311353	0.935338	0.0289062	0.517644	0.386808		0.696387			0.291646	0.641526	0.851107	1	11	0.0909091
TNFSF18	221371_at		7922337	0.0313219	0.131645	0.572411	0.589304	0.720076	0.148742	0.907106		0.950492			0.255576	0.445149	0.222753	1	11	0.0909091
VASP	202205_at		8029710	0.0753671	0.908061	0.351664	0.720328	0.0906664	0.0098355	0.135112		0.120919			0.0705122	0.652812	0.773801	1	11	0.0909091
ZNF385A	226111_s_at	49407_at	7963774			0.15373	0.851735		0.0163097	0.108596	0.692044	0.170506	0.281478	0.206246	0.0801754	0.418298	0.647284	1	11	0.0909091
ZNF599	1558391_s_at	58256_at	8036038			0.824344	0.678785		0.126974	0.997328	0.178789	0.0369327	0.132413	0.908267	0.554239	0.502668	0.94081	1	11	0.0909091
ZNF740	227331_at	55246_at	7955721			0.423572	0.436229		0.548365	0.00308739	0.250883	0.867916	0.0552699	0.720014	0.232445	0.935594	0.208184	1	11	0.0909091
ZNF776	228652_at	56914_r_at	8031815			0.500792	0.558048		0.03688	0.366493	0.294007	0.46424	0.255795	0.11706	0.114276	0.0552504	0.972347	1	11	0.0909091
ZP2	207933_at		8000097	0.0127775	0.118226	0.422286	0.516305	0.84037	0.288823	0.0954742		0.19294			0.283723	0.683441	0.414696	1	11	0.0909091
AAAS	218075_at		7963646	0.197689	0.826601	0.2311	0.127003	0.107747	0.0189798	0.0996717	0.184955	0.140105			0.538705	0.408159	0.347818	1	12	0.0833333
ABHD14A	210006_at		8080162	0.24247	0.240733	0.975789	0.387757	0.488829	0.189325	0.0378846	0.237061	0.340159			0.790752	0.430594	0.6167	1	12	0.0833333
ACSM5	89977_at		7993726	0.765839	0.892946	0.222612	0.154511	0.878242	0.866863	0.824834	0.718905	0.387716			9.38e-06	0.385799	0.556087	1	12	0.0833333
ADIPOQ	207175_at		8084710	0.945363	0.373752	0.989237	0.304769	0.526462	0.951754	0.885828	0.217055	0.119947			7.57e-05	0.0969799	0.189351	1	12	0.0833333
AHSA1	201491_at		7975976	0.0991849	0.0415177	0.29467	0.973119	0.271125	0.262735	0.689306	0.232209	0.945255			0.624764	0.261262	0.970349	1	12	0.0833333
AHSG	204551_s_at		8084648	0.707951	0.786946	0.180829	0.35613	0.0319976	0.115249	0.379605	0.245336	0.113984			0.624093	0.437189	0.852126	1	12	0.0833333
APOC2	204561_x_at		8029551	0.759026	0.451035	0.944043	0.338743	0.033268	0.799144	0.191747	0.578709	0.166525			0.473817	0.216335	0.27788	1	12	0.0833333
ATP5G2	208764_s_at		7963713	0.65645	0.0516834	0.276689	0.845816	0.056298	0.0262077	0.0541914	0.774683	0.292388			0.210487	0.159657	0.269633	1	12	0.0833333
BCAM	40093_at		8029489	0.420408	0.525433	0.163657	0.744471	0.160428	0.104597	0.061128	0.430243	0.00354541			0.309373	0.842603	0.410749	1	12	0.0833333
BCL3	204907_s_at		8029465	0.378059	0.91561	0.140514	0.300927	0.104967	0.493163	0.00578096	0.222953	0.425372			0.272443	0.416288	0.305577	1	12	0.0833333
C16orf62	203173_s_at		7993680	0.920191	0.0599395	0.404691	0.284186	0.613211	0.121523	0.0763297	0.892592	0.45801			0.00635188	0.667885	0.655754	1	12	0.0833333
C6orf108	204238_s_at		8126524	0.398919	0.494691	0.017772	0.982302	0.250259	0.728744	0.0657047	0.922964	0.422575			0.362156	0.144004	0.950931	1	12	0.0833333
CALCOCO1	209002_s_at		7963721	0.634389	0.0854778	0.743983	0.671339	0.0918224	0.0618607	0.234785	0.573813	0.344113			6.34e-05	0.0612377	0.918047	1	12	0.0833333
CAPN11	207962_at		8119951	0.544714	0.389211	0.104124	0.479903	0.143569	0.982538	0.591669	0.205196	0.718156			0.672104	0.0292195	0.504311	1	12	0.0833333
CDIPT	201253_s_at		8000706	0.851957	0.690083	0.108406	0.0817552	0.604958	0.0153382	0.310406	0.567741	0.174066			0.934115	0.458631	0.778406	1	12	0.0833333
CHST8	221065_s_at		8027574	0.809674	0.942084	0.0285082	0.93875	0.283077	0.377427	0.430615	0.667977	0.201921			0.799319	0.976142	0.844721	1	12	0.0833333
CKM	204810_s_at		8037525	0.254603	0.154673	0.4175	0.298463	0.347539	0.021662	0.139317	0.382024	0.179904			0.631525	0.858523	0.915296	1	12	0.0833333
CORO2B	209789_at		7984475	0.229738	0.329982	0.427017	0.440911	0.140543	0.242213	0.166094	0.284673	0.761524			4.53e-05	0.466894	0.955926	1	12	0.0833333
DIO2	210819_x_at		7980485	0.652023	0.493011	0.852648	0.217836	0.70086	0.0246613	0.144859	0.229165	0.106628			0.54841	0.534225	0.125635	1	12	0.0833333
DNAJC22	220441_at		7955211	0.721802	0.850878	0.790092	0.196673	0.210971	0.395279	0.031644	0.913954	0.983007			0.336555	0.626738	0.165652	1	12	0.0833333
DSP	200606_at		8116780	0.0480619	0.474842	0.840746	0.168807	0.491458	0.235523	0.779926	0.793289	0.879263			0.7567	0.507804	0.395066	1	12	0.0833333
ERP29	201216_at		7958819	0.927183	0.973099	0.562367	0.166107	0.534242	0.0204152	0.198468	0.332939	0.983364			0.989509	0.280163	0.101548	1	12	0.0833333
FAIM2	203618_at		7963142	0.908713	0.913273	0.581112	0.309529	0.0274964	0.483058	0.159759	0.975944	0.126048			0.949572	0.0913363	0.523399	1	12	0.0833333
FBXO46	205310_at		8037647	0.132081	0.101556	0.547159	0.417412	0.804027	0.572135	0.0843872	0.601008	0.0486139			0.744183	0.845529	0.16714	1	12	0.0833333
FOSB	202768_at		8029693	0.332998	0.0790079	0.103711	0.435087	0.71334	0.0794174	0.0356411	0.397002	0.665485			0.879751	0.492099	0.750288	1	12	0.0833333
GLTSCR2	217807_s_at		8029958	0.649697	0.0408891	0.15129	0.184176	0.202829	0.697382	0.944061	0.0722723	0.927514			0.142663	0.866279	0.789774	1	12	0.0833333
GPI	208308_s_at		8027621	0.904331	0.43875	0.102662	0.270707	0.252732	0.00671727	0.0553118	0.41687	0.882699			0.177459	0.702093	0.658178	1	12	0.0833333
GPR4	211266_s_at		8037614	0.699868	0.786889	0.455973	0.302257	0.327028	0.115456	0.00975268	0.70606	0.85416			0.768679	0.473103	0.44414	1	12	0.0833333
ID4	209292_at		8117120	0.291407	0.0703581	0.460976	0.276907	0.0169448	0.189805	0.855445	0.832594	0.0531274			0.600598	0.552517	0.448759	1	12	0.0833333
IGFBP6	203851_at		7955694	0.573168	0.554709	0.469985	0.715911	0.839352	0.253167	0.280176	0.0336393	0.407816			0.285128	0.253312	0.50294	1	12	0.0833333
ITIH1	210888_s_at		8080445	0.624294	0.339738	0.979996	0.963864	0.00539024	0.518462	0.337342	0.179189	0.436048			0.78904	0.86962	0.363894	1	12	0.0833333
KIAA0240	38892_at		8119582	0.255283	0.652726	0.13188	0.102332	0.250762	0.145073	0.00566875	0.630033	0.618781			0.491746	0.402521	0.875701	1	12	0.0833333
KIAA0355	203288_at		8027604	0.667397	0.369557	0.368858	0.0458325	0.178498	0.12318	0.48689	0.260387	0.165481			0.710987	0.166361	0.0655369	1	12	0.0833333
LARP4	214155_s_at		7955361	0.552325	0.493171	0.23094	0.91406	0.054583	0.00258053	0.0576789	0.123528	0.659233			0.18475	0.686064	0.300849	1	12	0.0833333
LMO1	206718_at		7946354	0.371976	0.552776	0.330254	0.0762044	0.414149	0.740554	0.773405	0.5	0.416369			0.00944876	0.889521	0.449425	1	12	0.0833333
LRP4	212850_s_at		7947744	0.480116	0.35281	0.68314	0.191078	0.933439	0.285508	0.922518	0.5	0.429724			0.0225887	0.95258	0.213787	1	12	0.0833333
LY86	205859_at		8116734	0.596194	0.44891	0.589778	0.249735	0.851231	0.20042	0.704213	0.480752	0.380655			0.000351897	0.219929	0.247597	1	12	0.0833333
MEA1	218061_at		8126474	0.819019	0.313502	0.531251	0.371859	0.454203	0.152383	0.205854	0.573156	0.013236			0.323206	0.10239	0.765663	1	12	0.0833333
MFSD5	212861_at		7955729	0.566329	0.65231	0.629381	0.583276	0.343611	0.383031	0.464516	0.382149	0.00886178			0.0595621	0.355341	0.676913	1	12	0.0833333
MYOC	210155_at		7922301	0.870172	0.685729	0.0560563	0.380299	0.135554	0.552599	0.387949	0.129028	0.901159			6.57e-05	0.346048	0.837522	1	12	0.0833333
NFKB1	209239_at		8096635	0.95644	0.623966	0.163534	0.249688	0.513153	0.290918	0.702705	0.502338	0.371104			0.0178483	0.0691247	0.853236	1	12	0.0833333
NKX2-5	206578_at		8115840	0.54458	0.861975	0.10698	0.284977	0.69375	0.676327	0.0022136	0.220609	0.887957			0.561791	0.754554	0.673525	1	12	0.0833333
NR4A1	202340_x_at		7955589	0.596742	0.416667	0.482301	0.711306	0.434131	0.00169933	0.118879	0.35639	0.358702			0.127337	0.359823	0.823119	1	12	0.0833333
NT5DC2	218051_s_at		8087935	0.827731	0.417136	0.119477	0.928792	0.104756	0.260415	0.030417	0.507318	0.249404			0.198016	0.772414	0.971199	1	12	0.0833333
NUPR1	209230_s_at		8000574	0.711341	0.366504	0.591902	0.151795	0.341272	0.875988	0.360826	0.236899	0.296094			0.0310843	0.534391	0.239515	1	12	0.0833333
PARP3	209940_at		8080144	0.360121	0.80366	0.0375697	0.971819	0.647824	0.275543	0.911861	0.521991	0.374588			0.414644	0.11232	0.246223	1	12	0.0833333
PDE1B	206444_at		7955943	0.801135	0.856246	0.0462979	0.80983	0.311532	0.535284	0.335216	0.677581	0.108045			0.218937	0.404711	0.60504	1	12	0.0833333
PEG3	209242_at		8039607	0.127815	0.39549	0.178948	0.481013	0.0116644	0.360451	0.350117	0.138865	0.674824			0.685036	0.422929	0.368264	1	12	0.0833333
PGLYRP1	207384_at		8037742	0.459116	0.569526	0.286015	0.770665	0.0181966	0.484302	0.204778	0.432708	0.145261			0.320812	0.36527	0.631733	1	12	0.0833333
PHF7	215622_x_at		8080306	0.581499	0.0473055	0.792227	0.129962	0.110536	0.371667	0.620475	0.177761	0.450918			0.123463	0.461803	0.466089	1	12	0.0833333
PRPH	213847_at		7955184	0.303321	0.306608	0.933535	0.96128	0.11319	0.150068	0.000550987	0.481119	0.780086			0.644648	0.617088	0.338708	1	12	0.0833333
PTK7	207011_s_at		8119689	0.051855	0.252853	0.0238272	0.4973	0.744916	0.237773	0.107194	0.50939	0.914182			0.264602	0.791454	0.833495	1	12	0.0833333
PTPRJ	210173_at		7939839	0.547925	0.379388	0.321911	0.167078	0.365172	0.408779	0.394961	0.497462	0.593096			1.15e-07	0.804418	0.10882	1	12	0.0833333
RELB	205205_at		8029580	0.949929	0.684362	0.386399	0.265482	0.382825	0.683412	0.831077	0.871782	0.637138			0.0170047	0.237477	0.926861	1	12	0.0833333
RPL12P1	200809_x_at		8125750	0.73902	0.717578	0.0183515	0.928604	0.551393	0.88545	0.935025	0.268263	0.150923			0.786302	0.426	0.48051	1	12	0.0833333
SEMA3G	219689_at		8087907	0.0736662	0.0983116	0.0901271	0.543108	0.231127	0.6582	0.560173	0.486668	0.0579965			5.05e-05	0.606122	0.690755	1	12	0.0833333
SH2B3	203320_at		7958749	0.667733	0.801533	0.446518	0.675513	0.973354	0.882086	0.375442	0.351274	0.0707178			0.000912404	0.383562	0.856354	1	12	0.0833333
SLC5A12	214389_at		7947165	0.921679	0.237785	0.285372	0.963459	0.824989	0.0520875	0.0121704	0.496036	0.426783			0.454236	0.289922	0.713354	1	12	0.0833333
SLIRP	221434_s_at		7975989	0.969783	0.402194	0.394635	0.758863	0.421082	0.0184082	0.0735938	0.796512	0.118453			0.288909	0.410587	0.926847	1	12	0.0833333
SNW1	201575_at		7980463	0.447331	0.33614	0.00635831	0.341954	0.191163	0.0959764	0.0575412	0.781736	0.734813			0.406513	0.134024	0.800144	1	12	0.0833333
SULT2A1	206293_at		8037949	0.114242	0.0430096	0.949503	0.221245	0.996029	0.926728	0.316523	0.91711	0.943427			0.369524	0.890008	0.844854	1	12	0.0833333
TAF11	209358_at		8125859	0.729833	0.731434	0.937237	0.565403	0.131867	0.0166925	0.0617269	0.967862	0.560851			0.206059	0.19736	0.406625	1	12	0.0833333
TBCCD1	206451_at		8092627	0.49971	0.190966	0.202558	0.575994	0.0337705	0.0972184	0.197533	0.485328	0.24792			0.632884	0.286784	0.177725	1	12	0.0833333
TENC1	212494_at		7955663	0.574749	0.877527	0.343029	0.164673	0.152526	0.162069	0.085069	0.182243	0.936628			4.08e-05	0.211235	0.732448	1	12	0.0833333
THOC5	209419_at		8075239	0.208784	0.0508971	0.00951727	0.90098	0.218582	0.509816	0.107943	0.5	0.211685			0.114907	0.16526	0.354927	1	12	0.0833333
TRAFD1	202837_at		7958828	0.404193	0.0572726	0.658541	0.683105	0.00683882	0.30169	0.682351	0.225063	0.106914			0.0963677	0.132805	0.38399	1	12	0.0833333
TRAPPC6A	204985_s_at		8037505	0.76126	0.1637	0.220212	0.214795	0.416038	0.0122696	0.0836744	0.762305	0.35527			0.667334	0.0840051	0.744609	1	12	0.0833333
TWF2	202009_at		8087860	0.911301	0.315193	0.471561	0.186217	0.00828405	0.089911	0.23279	0.469953	0.125386			0.999236	0.512491	0.633514	1	12	0.0833333
VRK2	205126_at		8042086	0.965367	0.741119	0.876399	0.471268	0.0658828	0.0171708	0.0731086	0.788887	0.817864			0.957697	0.186047	0.253306	1	12	0.0833333
WNT1	208570_at		7955170	0.472754	0.793773	0.0861525	0.754616	0.985869	0.297094	0.011969	0.237355	0.621212			0.702057	0.868909	0.416395	1	12	0.0833333
YIPF3	216338_s_at		8126574	0.157834	0.715957	0.114832	0.470859	0.224202	0.00837406	0.0556743	0.283974	0.155512			0.827656	0.893074	0.829314	1	12	0.0833333
ZBTB5	203026_at		8161224	0.507788	0.518212	0.3902	0.327807	0.773776	0.486286	0.74155	0.877101	0.02275			0.323319	0.183294	0.192142	1	12	0.0833333
ZC3H4	213390_at		8037856	0.366633	0.257322	0.543951	0.591133	6.35e-05	0.246501	0.118759	0.797033	0.314927			0.436596	0.607272	0.605704	1	12	0.0833333
ZG16	214142_at		8003578	0.259503	0.353855	0.727568	0.234468	0.911146	0.367903	0.729021	0.954095	0.344375			0.0242311	0.987983	0.863378	1	12	0.0833333
ZNF135	206142_at		8031867	0.853096	0.282257	0.284766	0.500093	0.589526	0.43312	0.675927	0.379582	0.240944			0.00926253	0.781206	0.612221	1	12	0.0833333
ZNF154	217242_at		8039674	0.0107213	0.307259	0.863458	0.262577	0.930579	0.213159	0.233807	0.0694556	0.957617			0.0957998	0.57479	0.700374	1	12	0.0833333
ZNF304	207753_at		8031726	0.602438	0.932586	0.0546801	0.6106	0.0786475	0.00633393	0.570748	0.818276	0.425473			0.844478	0.957938	0.29363	1	12	0.0833333
ZNF419	219826_at		8031750	0.857022	0.176119	0.0415903	0.430633	0.311445	0.360775	0.472041	0.466997	0.343962			0.165017	0.741761	0.839424	1	12	0.0833333
ZNF460	216279_at		8031714	0.638402	0.439207	0.878945	0.998988	0.0305533	0.461928	0.810232	0.578129	0.410447			0.990241	0.79072	0.617546	1	12	0.0833333
ZNF749	215289_at		8031748	0.0907269	0.777646	0.996117	0.874486	0.0790324	0.0811699	0.0466855	0.237866	0.223168			0.793797	0.81533	0.784634	1	12	0.0833333
COQ7	209746_s_at	44848_at	7993608	0.362015	0.181407	0.192355	0.355989	0.0354455	0.44425	0.732405	0.443726	0.394814	0.383359	0.850111	0.230579	0.64333	0.538852	1	14	0.0714286
CYB5R2	220230_s_at	56291_at	7946292	0.495485	0.86894	0.0286992	0.60118	0.884272	0.869602	0.701804	0.289313	0.967556	0.930815	0.58573	0.225236	0.397199	0.290398	1	14	0.0714286
ERAP2	219759_at	44792_s_at	8107044	0.424667	0.335665	0.383507	0.856878	0.537215	0.0358099	0.115952	0.188311	0.338046	0.701222	0.60572	0.732435	0.246755	0.259526	1	14	0.0714286
F2RL2	206795_at	45204_s_at	8112731	0.206024	0.315068	0.00205555	0.384608	0.101887	0.568804	0.373227	0.466388	0.828643	0.35582	0.732408	0.323558	0.305291	0.0789808	1	14	0.0714286
FOXL2	220102_at	50807_at	8091032	0.683333	0.239732	0.32249	0.418927	0.0082304	0.0708731	0.0964927	0.227084	0.57845	0.579956	0.216849	0.971677	0.449637	0.72309	1	14	0.0714286
GLTSCR1	219445_at	47603_at	8029939	0.659329	0.118132	0.514488	0.0638825	0.0165251	0.0862427	0.740464	0.468767	0.57019	0.636418	0.587487	0.569673	0.284617	0.908216	1	14	0.0714286
HOXC10	218959_at	52117_at	7955858	0.687061	0.0863444	0.126086	0.298622	0.687917	0.841229	0.881775	0.37983	0.105609	0.0635655	0.289897	0.0219984	0.304213	0.939672	1	14	0.0714286
KCNMA1	221583_s_at	53796_at	7934570	0.226617	0.269165	0.432401	0.255822	0.0945378	0.380259	0.0129111	0.439665	0.0727058	0.178545	0.755652	0.227016	0.657658	0.884257	1	14	0.0714286
NRN1	218625_at	48038_at	8123739	0.362724	0.262149	0.0707228	0.19828	0.510734	0.308435	0.380472	0.809828	0.452997	0.335981	0.0186213	0.0842905	0.549242	0.740057	1	14	0.0714286
PRR13	217794_at	46218_at	8036808	0.984975	0.949547	0.634609	0.678217	0.137499	0.0284463	0.774439	0.513581	0.516504	0.0809403	0.910111	0.428202	0.419067	0.82404	1	14	0.0714286
SPCS1	217927_at	56457_at	8080438	0.719293	0.0122575	0.162593	0.748887	0.664155	0.603517	0.150955	0.736056	0.117936	0.492533	0.847518	0.832822	0.233519	0.672301	1	14	0.0714286
WDR82	201934_at	45910_at	8180306	0.348573	0.264257	0.986673	0.85115	0.418373	0.377808	0.381701	0.774205	0.268817	0.0215887	0.677272	0.0754662	0.420491	0.854084	1	14	0.0714286
ZNF329	219765_at	50895_at	8039740	0.430661	0.973005	0.532999	0.669463	0.203707	0.279968	0.405146	0.449964	0.0432789	0.40867	0.693417	0.115001	0.916596	0.379116	1	14	0.0714286
ZNF671	219849_at	48365_at	8039680	0.140336	0.874027	0.0681056	0.476308	0.798591	0.865414	0.361362	0.152679	0.67805	0.259295	0.342683	0.334999	0.0113587	0.326194	1	14	0.0714286
ZSCAN18	218312_s_at	46019_at	8039730	0.552696	0.643485	0.209845	0.616515	0.611234	0.0329673	0.0546686	0.458157	0.479806	0.25261	0.971279	0.53766	0.504723	0.762661	1	14	0.0714286
ACSM2A	230554_at		7999965			0.0632504	0.695669		0.481735	0.208319	0.114692	0.0996709			0.0969976	0.388051	0.340673	0	9	0
ADAM30	243520_x_at		7919088			0.648841	0.489571		0.960496	0.183899	0.300981	0.838439			0.290385	0.477406	0.858269	0	9	0
AGBL2	220390_at		7947947	0.244774	0.293999	0.417066	0.183064	0.912016	0.679594	0.675567		0.285542			0.743085	0.950203	0.405976	0	11	0
AMHR2	206892_at		7955797	0.863572	0.891638	0.949709	0.182674	0.876554	0.822819	0.404381		0.319875			0.199509	0.100426	0.951788	0	11	0
ANKS1A	212747_at		8118863	0.406488	0.907567	0.0508032	0.205875	0.93523	0.105391	0.773527	0.0527437	0.380107			0.951704	0.733471	0.829501	0	12	0
APBA1	206679_at		8161618	0.281611	0.821569	0.821376	0.341576	0.941979	0.89895	0.582079		0.796118			0.166062	0.0846395	0.618545	0	11	0
AQP2	236630_at		7955290			0.329926	0.526037		0.362044	0.498539		0.853521			0.430647	0.560867	0.968533	0	8	0
AQP5	213611_at		7955297	0.530858	0.885105	0.720328	0.209477	0.282044	0.729414	0.0611374	0.257632	0.151362			0.85821	0.592457	0.164254	0	12	0
AQP6	216219_at		7955305	0.61213	0.653396	0.236428	0.390863	0.600734	0.421255	0.588079	0.242649	0.197938			0.938464	0.212215	0.692016	0	12	0
ASCC2	215684_s_at		8075285	0.125616	0.247976	0.245335	0.556131	0.322999	0.563631	0.655191		0.625411			0.230411	0.538246	0.663802	0	11	0
AURKC	211107_s_at		8031700	0.247974	0.226503	0.0931103	0.366717	0.649567	0.375442	0.188442		0.606052			0.29116	0.345042	0.568702	0	11	0
BBOX1	205363_at		7939056	0.460324	0.451695	0.13103	0.188252	0.758416	0.354492	0.666755	0.21979	0.113244			0.101246	0.589158	0.373103	0	12	0
BDNF	239367_at		7947230			0.327882	0.395739		0.192033	0.810753	0.233366	0.986611			0.824763	0.120709	0.484116	0	9	0
C15orf61	229742_at	47613_g_at	7984405			0.481918	0.571188		0.345815	0.494613	0.591961	0.263468	0.399078	0.0970757	0.503783	0.609106	0.124834	0	11	0
C16orf54	1559584_a_at		8003601			0.687776	0.346156		0.222123	0.493194	0.761065	0.660151			0.295292	0.102832	0.680974	0	9	0
C19orf18	236847_at		8039713			0.248195	0.96132		0.0627139	0.542077	0.179492	0.976569			0.859901	0.257932	0.714904	0	9	0
C1orf105	214357_at		7907396	0.302106	0.20421	0.633462	0.481769	0.207777	0.372782	0.359396		0.975338			0.72362	0.128259	0.526892	0	11	0
C1orf173	243753_at		7917019			0.37976	0.119089		0.773745	0.673568		0.923458			0.177317	0.179974	0.4554	0	8	0
C1orf220	1563876_at		7907649			0.697063	0.08417		0.928807	0.847257	0.286634	0.28042			0.289824	0.180007	0.61049	0	9	0
C1QTNF4	223708_at		7947928			0.267062	0.583504		0.630913	0.41265	0.333763	0.504223			0.587186	0.660584	0.272189	0	9	0
C22orf31	206839_at		8075192	0.418428	0.781589	0.802674	0.313791	0.479698	0.462065	0.0709981		0.722817			0.205984	0.654027	0.359132	0	11	0
C2orf44	219120_at	43551_at	8050689	0.836401	0.305431	0.907622	0.40749	0.174385	0.926425	0.463071		0.938393	0.390445	0.768826	0.863859	0.115799	0.183391	0	13	0
C5orf47	1557057_a_at		8110068			0.841702	0.123267		0.241851	0.179149		0.370259			0.317157	0.0570141	0.914518	0	8	0
C6orf1	226306_at	46203_at	8125818			0.962379	0.192357		0.488259	0.112077	0.658885	0.0695453	0.20008	0.0758316	0.965108	0.375981	0.97234	0	11	0
C6orf223	230944_at		8119918			0.278292	0.715284		0.356891	0.324306	0.175787	0.396561			0.52356	0.105538	0.22871	0	9	0
C6orf226	228458_at		8126446			0.0638276	0.728388		0.446089	0.97802	0.320659	0.065306			0.660489	0.919499	0.378602	0	9	0
C6orf58	238383_at		8121936			0.409933	0.231852		0.406139	0.975148	0.0538745	0.0924385			0.562	0.856487	0.578367	0	9	0
C7orf31	229146_at		8138647			0.523724	0.582061		0.474453	0.0713712		0.10494			0.342303	0.652001	0.124593	0	8	0
C7orf71	1559627_at	47689_at				0.603997	0.805358		0.38532	0.751272		0.353157	0.92596	0.544629				0	7	0
C9orf135	236519_at	57345_g_at	8155747			0.22075	0.922313		0.984218	0.740983		0.577164	0.719615	0.524336	0.14146	0.11829	0.649438	0	10	0
CABP5	221160_s_at		8037962	0.192653	0.452382	0.274101	0.253998	0.221754	0.491717	0.232461	0.0539961	0.199908			0.732265	0.189572	0.468911	0	12	0
CAGE1	1563787_a_at		8123780			0.694098	0.295643		0.886317	0.337437	0.220156	0.339936			0.161399	0.343119	0.927736	0	9	0
CD19	206398_s_at		7994487	0.941451	0.271539	0.687869	0.358439	0.561962	0.340377	0.188341	0.487015	0.878247			0.181296	0.439813	0.640086	0	12	0
CD3EAP	205264_at		8029688	0.311167	0.761591	0.0768235	0.0743754	0.63978	0.638937	0.0909809	0.878064	0.0766681			0.837282	0.903234	0.0906555	0	12	0
COL4A4	229779_at		8059477			0.828633	0.381989		0.355053	0.230711	0.837993	0.415812			0.76933	0.663577	0.746807	0	9	0
COPB2	201098_at		8091048	0.643049	0.707993	0.168943	0.780568	0.167565	0.414529	0.883971	0.73027	0.368615			0.413583	0.89334	0.941213	0	12	0
CRIP3	235720_at	47404_at	8126531			0.343205	0.492739		0.611811	0.446042	0.272332	0.0508157	0.415704	0.784588	0.357049	0.804532	0.435543	0	11	0
CYCS	229415_at		8138640			0.434424	0.07996		0.750001	0.614962	0.166686	0.337448			0.379165	0.79247	0.659079	0	9	0
DACT3	228228_at	58917_at	8037788			0.617544	0.782587		0.992894	0.293458		0.0561031	0.850169	0.0543661	0.792535	0.708823	0.920811	0	10	0
DCD	1553946_at		7963845			0.108069	0.312584		0.390592	0.388482		0.712251			0.325383	0.596262	0.312269	0	8	0
DDN	214788_x_at		7962930	0.834526	0.704592	0.836885	0.973216	0.254474	0.779266	0.680701		0.0599644			0.843152	0.91268	0.346654	0	11	0
DYNLRB2	238116_at	47635_at	7997374			0.599827	0.534123		0.226428	0.797991		0.821503	0.52258	0.936297	0.544272	0.713793	0.332538	0	10	0
EFR3B	215334_at		8040587	0.671746	0.417125	0.288301	0.832834	0.887648	0.602018	0.236794	0.538383	0.761361			0.0869992	0.356842	0.100907	0	12	0
ESYT3	1557793_at		8082974			0.265597	0.206393		0.490892	0.948702		0.508034			0.396305	0.382371	0.412661	0	8	0
EXOC3L2	1552889_a_at		8037513			0.195801	0.0789478		0.393217	0.76025	0.227931	0.54188			0.783007	0.793833	0.29159	0	9	0
FAIM	220643_s_at	48526_at	8083000	0.0636616	0.601279	0.511854	0.938427	0.475798	0.32635	0.341606	0.389771	0.15643	0.0645939	0.84376	0.485503	0.464612	0.135519	0	14	0
FAM110C	226863_at	47097_at	8049965			0.36863	0.568296		0.209368	0.480766	0.143758	0.294481	0.75126	0.198293	0.258322	0.716305	0.701468	0	11	0
FAM150B	238018_at		8049990			0.918809	0.662559		0.0625502	0.895504	0.692808	0.196864			0.965684	0.953463	0.285012	0	9	0
FAM186A	1562317_at		7963203			0.715654	0.532106		0.365345	0.434767	0.834556	0.385914			0.215195	0.243275	0.749918	0	9	0
FETUB	210521_s_at		8084657	0.428858	0.285997	0.0920568	0.238661	0.850667	0.651072	0.886015		0.157865			0.219056	0.710317	0.614975	0	11	0
FLT3	206674_at		7970737	0.269463	0.315346	0.316648	0.493593	0.27026	0.774637	0.12096	0.223825	0.875971			0.800802	0.665535	0.839283	0	12	0
FPGT-TNNI3K	220415_at	57437_at	7902317	0.824219	0.21483	0.144334	0.90308	0.637419	0.270331	0.195883		0.167201	0.474815	0.246432	0.0993667	0.709095	0.28565	0	13	0
FRMPD1	206774_at		8155284	0.357122	0.372027	0.808761	0.138787	0.84794	0.0618554	0.433798	0.311387	0.860854			0.853576	0.310823	0.54552	0	12	0
GIPR	208105_at		8029728	0.83159	0.988443	0.271758	0.6351	0.415478	0.61413	0.366096	0.459832	0.213204			0.102001	0.88658	0.106373	0	12	0
GLT8D1	218147_s_at		8087985	0.453004	0.727238	0.271135	0.455716	0.980391	0.180063	0.867251	0.405502	0.930452			0.111795	0.452093	0.586823	0	12	0
GPR12	214558_at		7970691	0.451113	0.307191	0.694813	0.474292	0.651933	0.856271	0.103186	0.273372	0.129969			0.725885	0.0620682	0.679824	0	12	0
GPRC5B	225511_at		7999909			0.125234	0.842709		0.508336	0.702448	0.195008	0.936751			0.692525	0.548002	0.373788	0	9	0
GRHPR	216308_x_at	49204_at	8155250	0.922651	0.638716	0.233657	0.839141	0.478205	0.204281	0.968611	0.311203	0.934428	0.763405	0.133009	0.173718	0.4914	0.941611	0	14	0
GRP	206326_at		8021461	0.151053	0.327296	0.680725	0.921977	0.654347	0.315708	0.690606	0.817668	0.1604			0.198268	0.647112	0.403853	0	12	0
GSX1	234791_at		7968260			0.261689	0.264382		0.471935	0.887372		0.661516			0.982442	0.875502	0.529708	0	8	0
GTSF1	227711_at		7963817			0.347928	0.162192		0.510731	0.514523		0.167281			0.944395	0.798107	0.979085	0	8	0
HOXC11	206745_at		7955855	0.379734	0.237257	0.457532	0.631947	0.894105	0.796082	0.382496		0.732147			0.273253	0.466807	0.848426	0	11	0
HOXC4	206194_at	51801_at		0.777519	0.903732	0.640225	0.18312	0.50963	0.242041	0.192238		0.536817	0.40032	0.526445				0	10	0
HOXC6	206858_s_at			0.830993	0.0761747	0.113101	0.22721	0.68936	0.853025	0.571097		0.405408						0	8	0
HRG	206226_at		8084668	0.308573	0.0745823	0.785743	0.695289	0.130347	0.212975	0.538752	0.989173	0.432342			0.415268	0.101529	0.552743	0	12	0
HSD3B1	241111_at	43433_r_at	7904421			0.565443	0.854671		0.514352	0.705666	0.330034	0.762101	0.622267	0.597169	0.552366	0.388714	0.254956	0	11	0
HSD3B2	206294_at		7904408	0.630717	0.437139	0.0551884	0.295359	0.0501752	0.920784	0.859458	0.779884	0.920633			0.816573	0.0844502	0.728423	0	12	0
IFNK	224093_at		8154721			0.404959	0.0948454		0.73168	0.976287	0.5	0.402583			0.245884	0.290428	0.939208	0	9	0
IL27	1552995_at		8000567			0.198289	0.756829		0.271138	0.0602969		0.0696172			0.0628901	0.912822	0.12666	0	8	0
IP6K3	231179_at		8125780			0.201791	0.16095		0.321816	0.968259		0.287679			0.707196	0.645096	0.29653	0	8	0
IQCF1	1552997_a_at		8087782			0.985391	0.338152		0.0695576	0.172603	0.266369	0.555855			0.395156	0.731373	0.35927	0	9	0
IQCF5	231525_at					0.67305	0.879297		0.681723	0.76894		0.313232						0	5	0
ITIH3	205755_at		8080466	0.7059	0.561047	0.400699	0.969093	0.85369	0.551517	0.296733		0.302357			0.797912	0.223228	0.227221	0	11	0
KCNH3	223726_at		7955231			0.267572	0.339337		0.121099	0.095239	0.370974	0.788056			0.419604	0.39236	0.201207	0	9	0
KIF18A	221258_s_at		7947248	0.161097	0.0880664	0.0509347	0.753434	0.248075	0.688063	0.375914	0.701342	0.283176			0.274305	0.0637065	0.896819	0	12	0
KRT18	201596_x_at		7955637	0.175114	0.698784	0.262905	0.71118	0.619585	0.324668	0.557825	0.221111	0.101023			0.240039	0.955033	0.549733	0	12	0
LEMD2	224980_at		8125788			0.860393	0.217103		0.128626	0.0693573		0.297455			0.588908	0.417952	0.915143	0	8	0
LHX8	1569469_a_at		7902353			0.4588	0.429962		0.958216	0.065034	0.235554	0.424169			0.812788	0.804283	0.579033	0	9	0
LINGO2	232720_at	52481_at	8160546			0.378591	0.774394		0.100185	0.227086	0.240936	0.594187	0.907124	0.526666	0.947543	0.194502	0.722213	0	11	0
LRRC73	235935_at		8126566			0.796863	0.316261		0.1872	0.947466		0.566619			0.549352	0.802495	0.617722	0	8	0
MC4R	221467_at		8023593	0.682957	0.305997	0.36159	0.20067	0.786984	0.0995468	0.322619	0.546607	0.677495			0.478333	0.100169	0.375543	0	12	0
MORC2-AS1	230566_at		8072400			0.160643	0.703665		0.316574	0.190685	0.21958	0.147749			0.287897	0.248742	0.872963	0	9	0
MRAS	225185_at	57217_at	8082965			0.325129	0.213694		0.640991	0.0824501	0.404855	0.310109	0.268101	0.223024	0.221571	0.930097	0.174416	0	11	0
MRPL14	225201_s_at	57178_at	8126653			0.0634194	0.641834		0.120722	0.13399	0.822898	0.0973592	0.359411	0.487295	0.397549	0.345129	0.673581	0	11	0
MUC15	227241_at	47072_at	7947156			0.286002	0.132052		0.616424	0.794053		0.649504	0.421615	0.16177	0.0762267	0.936372	0.405328	0	10	0
MUCL1	1553602_at		7955963			0.752321	0.743911		0.331737	0.510011		0.576178			0.364131	0.442078	0.967445	0	8	0
MYPOP	227937_at	43938_at	8037728			0.169518	0.0671856		0.36685	0.421483	0.273322	0.364971	0.564408	0.400074	0.57465	0.676065	0.346035	0	11	0
NAA25	236816_at	47493_at	7966462			0.905337	0.283865		0.261879	0.234484	0.520148	0.578041	0.25926	0.191453	0.414659	0.141548	0.627657	0	11	0
NANOS2	1557767_at		8037732			0.667645	0.121361		0.0526355	0.603659	0.900015	0.166408			0.562835	0.938376	0.73245	0	9	0
NFE2	209930_s_at		7963760	0.749861	0.0689824	0.223145	0.675685	0.652835	0.446406	0.847721	0.0652841	0.427157			0.164558	0.0881997	0.764957	0	12	0
NKPD1	1560430_at		8037502			0.766073	0.602433		0.522128	0.775296		0.419741			0.82824	0.690165	0.979217	0	8	0
NME9	1562619_at		8090972			0.245362	0.494861		0.102993	0.510739		0.109668			0.381065	0.811733	0.660145	0	8	0
NYAP2	233916_at		8048763			0.969326	0.594859		0.437646	0.154997	0.373785	0.798147			0.701022	0.925643	0.990662	0	9	0
OR10A3	1567251_at		7946332			0.773529	0.476477		0.502085	0.0647881	0.303737	0.542124			0.354747	0.747712	0.641546	0	9	0
OR5P2	1552991_at		7946323			0.148768	0.738208		0.703939	0.468045	0.546259	0.621324			0.653724	0.201069	0.369611	0	9	0
PCSK1	205825_at		8113234	0.8212	0.645505	0.0630327	0.387645	0.586812	0.528531	0.440124		0.672353			0.0687677	0.0823724	0.392062	0	11	0
PDX1	210938_at		7968265	0.906494	0.415466	0.769472	0.541387	0.191065	0.92326	0.690446		0.442525			0.215335	0.787837	0.198321	0	11	0
PEX6	320_at		8126452	0.878795	0.230312	0.0642342	0.120396	0.143248	0.0602707	0.134837	0.391997	0.867101			0.74453	0.752926	0.242442	0	12	0
PFN4	235627_at		8050713			0.209131	0.364896		0.270349	0.0726094		0.481972			0.993702	0.985674	0.0612026	0	8	0
PINX1	223907_s_at	55746_at	8149296			0.444631	0.605682		0.159	0.71526		0.118695	0.884626	0.952149	0.0881317	0.753071	0.610112	0	10	0
POC1A	234749_s_at	54432_at	8087839			0.863945	0.808177		0.214015	0.479832		0.482387	0.585897	0.663653	0.211406	0.915479	0.0741169	0	10	0
POLR1C	209317_at		8119842	0.730697	0.464689	0.292452	0.720797	0.0705058	0.822949	0.880662	0.994259	0.549681			0.199631	0.239807	0.559696	0	12	0
POMC	205720_at		8050805	0.207191	0.86227	0.109628	0.415371	0.279202	0.983664	0.426168	0.996189	0.984581			0.848462	0.721916	0.28666	0	12	0
PPM1M	226074_at	54935_at	8080198			0.374956	0.436837		0.336553	0.553228	0.636959	0.59461	0.239143	0.892468	0.484476	0.848018	0.941009	0	11	0
PPM1N	229559_at	45592_at	8029701			0.435	0.419166		0.280279	0.162713		0.739479	0.334308	0.128005	0.104688	0.580977	0.109508	0	10	0
PRKCD	202545_at		8080487	0.254874	0.900531	0.533301	0.681404	0.650985	0.137375	0.730293	0.297021	0.168235			0.213214	0.685394	0.425145	0	12	0
PRKD1	217705_at		7978407	0.707132	0.566146	0.287091	0.418195	0.609543	0.542232	0.719406	0.420638	0.352899			0.0550981	0.476005	0.339099	0	12	0
PSMC3	201267_s_at		7947867	0.65317	0.798494	0.14466	0.942762	0.276196	0.255109	0.468824	0.167635	0.558004			0.71961	0.765764	0.386986	0	12	0
PSMD6	202753_at		8088535	0.52152	0.151977	0.466239	0.776588	0.236304	0.77949	0.614454	0.416954	0.168097			0.389474	0.264296	0.824368	0	12	0
RASAL1	233144_s_at		7966542			0.260805	0.0889637		0.522148	0.0823921	0.527749	0.119038			0.465217	0.505299	0.709095	0	9	0
RASL10A	206850_at		8075211	0.587836	0.534993	0.196748	0.244103	0.54854	0.119086	0.218703	0.694581	0.348759			0.727501	0.651018	0.410849	0	12	0
RASL11A	238353_at		7968236			0.450501	0.21524		0.100841	0.727828	0.324213	0.171878			0.505033	0.748818	0.126944	0	9	0
RAX	208242_at		8023549	0.4532	0.879648	0.721869	0.211603	0.56124	0.294334	0.0566125	0.478707	0.934459			0.819002	0.769161	0.350387	0	12	0
RBP2	231734_at		8091071			0.243183	0.435034		0.253993	0.840983	0.344711	0.524181			0.527306	0.751085	0.966909	0	9	0
RHEBL1	1570253_a_at		7963009			0.592644	0.761876		0.421217	0.923693		0.341036			0.591904	0.404718	0.327335	0	8	0
RND1	210056_at		7962884	0.410023	0.416336	0.148453	0.711792	0.0965495	0.343214	0.586982	0.306814	0.712041			0.543845	0.0659493	0.92193	0	12	0
RP1L1	1555245_s_at		8149283			0.0548017	0.465973		0.967619	0.57645	0.999282	0.298536			0.82165	0.171185	0.850819	0	9	0
RPL27A	223707_at		8180404			0.872721	0.868473		0.463605	0.789637	0.21972	0.241227			0.0548065	0.65966	0.439075	0	9	0
SFMBT1	239054_at		8088065			0.881399	0.515432		0.167417	0.260247	0.843945	0.660523			0.7392	0.0666878	0.606057	0	9	0
SH3YL1	204019_s_at	41922_at	8049969	0.0973004	0.383125	0.65835	0.228614	0.0504995	0.476078	0.898787	0.244025	0.815283	0.85574	0.568428	0.893645	0.500861	0.818968	0	14	0
SLC7A9	220135_s_at		8035941	0.405784	0.455994	0.922725	0.883445	0.123956	0.870048	0.0678579	0.46895	0.631239			0.420146	0.32707	0.278349	0	12	0
SLC8A2	215267_s_at		8037888	0.438828	0.17656	0.280537	0.981356	0.271861	0.314616	0.192895	0.560398	0.104358			0.533275	0.892304	0.604308	0	12	0
SOAT2	210677_at		7955702	0.324948	0.897552	0.263938	0.471723	0.372116	0.383893	0.692771	0.294016	0.546263			0.862609	0.65836	0.197321	0	12	0
SP7	1552340_at		7963664			0.0644809	0.489551		0.123846	0.693577	0.348225	0.489627			0.983297	0.720133	0.440178	0	9	0
STK33	228086_at	52886_at	7946365			0.824235	0.297669		0.581222	0.941522	0.938755	0.637072	0.249473	0.946829	0.0874692	0.448068	0.288488	0	11	0
STRN4	217903_at	56402_at	8037816	0.890657	0.379727	0.96727	0.340337	0.611562	0.067006	0.216813	0.346297	0.129146	0.222854	0.132412	0.307147	0.703741	0.567281	0	14	0
SV2C	243139_at	59550_at	8106336			0.253927	0.171098		0.927232	0.617854	0.229524	0.432005	0.303622	0.523129	0.784945	0.710158	0.38741	0	11	0
TCP11	220378_at		8125870	0.655732	0.0534459	0.567052	0.385381	0.996907	0.739412	0.665697		0.148287			0.915971	0.623426	0.24083	0	11	0
TCTE1	237280_at		8126674			0.531943	0.1164		0.19604	0.257928	0.219118	0.529994			0.800561	0.803151	0.367779	0	9	0
TFAP2D	233987_at		8120184			0.258189	0.113175		0.243306	0.549878		0.323691			0.107381	0.279046	0.726998	0	8	0
TMC7	220021_at		7993588	0.113922	0.167917	0.432672	0.507157	0.537976	0.934956	0.621742	0.42166	0.34418			0.737143	0.297607	0.809289	0	12	0
TMEM110-MUSTN1	226856_at	45823_at	8088054			0.0907386	0.623205		0.20942	0.216039	0.340253	0.591282	0.975837	0.827957	0.100149	0.336419	0.220639	0	11	0
TMEM63B	225271_at		8119926			0.924249	0.579042		0.152003	0.575806	0.964621	0.624968			0.100127	0.705634	0.752746	0	9	0
TRPM3	1555252_a_at		8161654			0.340347	0.31169		0.764705	0.165543	0.976508	0.0668083			0.355087	0.46711	0.703626	0	9	0
TTBK1	230191_at	44550_at	8119765			0.340861	0.0969471		0.0720994	0.312794		0.150774	0.102424	0.59235	0.934245	0.443625	0.278048	0	10	0
TUB	228882_at		7938269			0.166875	0.729335		0.602807	0.692955	0.47857	0.24614			0.479484	0.556125	0.743332	0	9	0
TYW3	227141_at	57714_at	7902345			0.0981513	0.446749		0.469665	0.74589	0.318716	0.580655	0.888145	0.646726	0.411742	0.156859	0.179403	0	11	0
UMOD	206716_at		7999936	0.969446	0.12741	0.319046	0.301933	0.0725677	0.501458	0.811461		0.448203			0.489755	0.686995	0.630502	0	11	0
USP29	220895_at		8031686	0.757634	0.516227	0.943253	0.358643	0.359785	0.107462	0.984317	0.269505	0.367022			0.403487	0.618758	0.894425	0	12	0
WASF3	204042_at		7968212	0.910692	0.450678	0.441386	0.425814	0.840536	0.0679248	0.516475	0.65226	0.409042			0.0922782	0.856924	0.687654	0	12	0
ZFP28	234937_x_at	48997_at	8031659			0.502271	0.658		0.646755	0.848575	0.799734	0.365612	0.868676	0.612935	0.216792	0.100626	0.451939	0	11	0
ZIM2	220653_at			0.0504324	0.327866	0.933845	0.918366	0.56173	0.430222	0.917092		0.673801						0	8	0
ZIM3	1553022_at		8039625			0.858964	0.0876579		0.597671	0.0554474		0.235315			0.446288	0.899746	0.77998	0	8	0
ZNF134	206182_at		8031784	0.625727	0.667937	0.348854	0.300084	0.353324	0.822402	0.449433	0.368568	0.0669556			0.658768	0.890102	0.801199	0	12	0
ZNF211	205437_at		8031792	0.98595	0.599914	0.414505	0.758059	0.124869	0.61439	0.474028		0.232999			0.277402	0.102667	0.368798	0	11	0
ZNF416	234902_s_at		8039664			0.357823	0.468957		0.331982	0.512297		0.173961			0.215231	0.563944	0.704167	0	8	0
ZNF418	243439_at		8039698			0.352807	0.760394		0.395652	0.669462	0.222505	0.0914371			0.635589	0.299135	0.936977	0	9	0
ZNF470	234921_at		8031669			0.662588	0.651366		0.854421	0.502729	0.924738	0.382222			0.11345	0.187351	0.267996	0	9	0
ZNF471	232117_at		8031650			0.334663	0.764473		0.232782	0.251825	0.92264	0.342165			0.187598	0.223988	0.589528	0	9	0
ZNF544	218735_s_at		8031884	0.914595	0.86676	0.368894	0.648675	0.104846	0.233903	0.462493	0.467764	0.114491			0.16078	0.213598	0.547553	0	12	0
ZNF547	1558995_at		8031732			0.356405	0.801671		0.97541	0.765821		0.905563			0.556441	0.576552	0.298835	0	8	0
ZNF549	215315_at		8031762	0.172086	0.585873	0.295948	0.155936	0.203213	0.365032	0.8339	0.365739	0.825725			0.49734	0.653891	0.932429	0	12	0
ZNF608	232303_at	48893_at	8113761			0.0534576	0.203089		0.772385	0.705573	0.225529	0.992625	0.164886	0.174073	0.19944	0.489327	0.221741	0	11	0
ZNF667	236635_at	44952_at	8039593			0.292225	0.88513		0.338207	0.989195	0.186326	0.912851	0.198864	0.930098	0.325994	0.470145	0.982534	0	11	0
ZNF702P	206557_at		8039025	0.751878	0.527762	0.835551	0.129568	0.542619	0.351792	0.067627	0.873866	0.679537			0.763779	0.754369	0.647428	0	12	0
ZNF71	233754_x_at	44612_at	8031675			0.895875	0.715504		0.206097	0.819697	0.474399	0.493344	0.825526	0.429218	0.619685	0.767006	0.711113	0	11	0
ZNF76	207494_s_at		8118915	0.917364	0.664339	0.959956	0.967081	0.102717	0.918448	0.220329	0.907341	0.628981			0.3656	0.538157	0.158972	0	12	0
ZNF8	214901_at		8031893	0.808496	0.822778	0.629172	0.817063	0.634795	0.179424	0.467517	0.412684	0.189106			0.650593	0.788248	0.607867	0	12	0
ZNF805	235398_at	43007_at	8031712			0.147967	0.419453		0.765845	0.821872	0.840032	0.751249	0.102623	0.0945867	0.208123	0.775275	0.678709	0	11	0
ZNRF3	226360_at		8072160			0.433453	0.165551		0.810988	0.110577	0.182689	0.341958			0.463181	0.212234	0.27626	0	9	0
ZSCAN1	1562651_at		8031847			0.236689	0.178094		0.424161	0.958217	0.367612	0.669275			0.541013	0.938752	0.169033	0	9	0
ZSCAN22	228769_at		8031908			0.338933	0.422754		0.331611	0.743878	0.228858	0.368305			0.278519	0.182629	0.466431	0	9	0
BSPH1
C12orf71
C19orf49
C1orf140
C1QL4
C2orf90
C3orf72
C3orf74
CEACAM16
CPLX4
CRYM-AS1
DEFB110
DEFB112
DEFB113
DEFB114
DUXA
ERVFRD-2
FAM228A
GPR139
GPR150
HECTD4
IGFL3
IGFL4
KRT8P41
LINC00336
LOC147670
LOC285398
LOC81691
NBPF7
NPIPL1
OR10A6
OR4A47
OR4B1
OR4C3
OR4S1
OR4X1
OR4X2
PAGR1
PRHOXNB
PRR23A
PRR23B
PRR23C
SF3B14
SKOR1
SMIM4
SUCO
TEX35
TNNI3K
TPRX1
TRMT10B
UNQ5810
VIPAS39
XBP1
YIPF7
ZNF137P
ZNF17
ZNF181
ZNF543
ZNF578
ZNF587B
ZNF761
ZNF772
ZNF773
ZNF835
